# Supplementary material for: The Health Policy Attitudes of American Medical Students: A Pilot Survey
Source: PLoS One. 2015 Oct 16;10(10):e0140656. doi: 10.1371/journal.pone.0140656 (PMC4608797; doi:10.1371/journal.pone.0140656)
Supplement: S1 File — (XLSX) [file pone.0140656.s001.xlsx]

## Sheet: Sheet1
RespondentID	CollectorID	p0a StartDate	p0b End Date	p1 Age	p2 Gender	p3a White	p3b Asian	p3c Black	p3d Native American	p3e Hispanic/Latino	p3f Other Race/Etn	p4 Level	p4a Other Level	p5 Specialty	p6 Recession Hit	p7 Debt	p8 Public/Private	p9 School Region	p10 Practice in USA	p11 Practice Type	p12 Political Orientation	o1 policy not doc scope	o2 obligation to care	o3 favor cuts	o3a new favor cuts	o4 cost-effectiveness obj	o5 advocacy entity	o6a healthcare disparity	o6b limited reimbursmt	o6c student indebtedness	o6d limited rsdncy slots	o6f Increasing uninsured	o6g ER misuse	o6h admin cost/ beurcrcy	o6j Media mischrcteriztn	o6k malpractice reform	o6l lmtd pubhealt/prvtn	o6m lmtd Rx of generics	o6n health literacy	o6o Forprofit insrnc/MHC	o6p NP/PA Scope of prct	o6q Doctor Shortage	o6r Increasing expectations	o6s Defensive medicine	o6t Culture of luxuries	o6u CMS det licensure	o6v Other Policy Issue	o6u Other Policy writein	Comments
1231661719	16413723	2010-11-27 00:29:43	2010-12-18 19:07:04
1233955412	16413723	2010-11-30 03:37:41	2011-03-12 23:55:52
1338246942	16413723	2011-03-05 23:27:22	2011-03-13 17:41:47
1355613968	16413723	2011-03-17 20:55:33	2011-03-17 20:56:06
1363635521	16413723	2011-03-25 00:01:35	2011-03-25 00:30:06
1365604288	16413723	2011-03-27 15:04:45	2011-03-27 15:56:56
1236818703	16413723	2010-12-02 04:18:01	2010-12-02 04:22:25	3	1	1						7	MD/PhD student - Year 1 PhD	4	1	4	1	3	1	2	2	1	4	3	2	1	5					1					1		1						1	1
1237772479	16413723	2010-12-02 19:47:18	2010-12-02 19:52:19	4	1	1						7	I am in a research year between my third and fourth year of medical school.	6	1	3	1	2	1	3	2	1	4	4	3	2	1	1				1					1			1				1					I would suggest that you include public health/preventive medicine as a possible career choice/employment. Thanks.
1237839153	16413723	2010-12-02 20:30:48	2010-12-02 20:36:15	3	1			1				7	Completed my 3rd year doing MPH	1	1	7	1	3	1	3	4	1	4	3	2	2	2	1		1		1		1			1
1237907588	16413723	2010-12-02 21:15:10	2010-12-02 21:21:49	3	2	1						7	Research year between M2 and M3	1	2	4	1	2	1	4	2	1	3	3	3	1	1	1							1		1					1		1
1239833100	16413723	2010-12-04 16:40:51	2010-12-04 16:45:24	3	1	1						7	MD-PhD, research years	7	2	2	1	3	1	2	2	1	3	3	3	2	1									1	1		1					1	1
1240375214	16413723	2010-12-05 15:59:59	2010-12-05 16:06:06	3	1	1						7	I am doing research for a year between 3rd and 4th year	1	1	5	2	3	1	3	2	1	4	4	2	1	1		1	1							1			1							1	Culture of a fear of central government that distorts the public's willingness to trust a single payer system	thanks for doing this.
1240495811	16413723	2010-12-05 19:52:44	2010-12-05 20:04:49	3	2	1						7	3rd year of PhD in MD/PhD program	7	2	1	1	3	1	2	1	2	2	4	3	1	1		1			1	1				1							1
1240507521	16413723	2010-12-05 20:16:06	2010-12-05 20:20:39	3	1	1						7	Master's research year during MD	2	1	5	2	3	1	2	2	1	4	4	1	2	5			1				1										1	1		1	Need for a single payer system because of the huge waste inherent to the for-profit insurance system
1241482705	16413723	2010-12-06 18:40:46	2010-12-06 18:49:07	3	2		1					7	research year between 3rd and 4th year	3	2	6	2	3	1	2	2	2	2	4	2	1	1						1			1								1			1	Lack of acceptance of death and use of multiple palliative drugs and procedures that will not change outcome/ Not giving patients a fair chance to choose no intervention
1241788316	16413723	2010-12-06 22:01:54	2010-12-06 22:05:37	4	2	1						7	7th year MD/PhD	2	2	1	2	3	1	2	2	3	4	2	1	2	1
1242919905	16413723	2010-12-07 19:24:05	2010-12-07 19:28:50	4	2	1						7	MD/PhD in PhD portion after completing 2 yrs med school	1	1	1	1	4	1	3	2	1	3	3	4	2	5	1		1				1			1							1
1245633033	16413723	2010-12-09 21:11:10	2010-12-09 21:16:46	3	2	1						7	Student Pathology Fellow, between third and fourth years	7	2	8	1	3	1	1	1	2	2	2	2	2	5	1		1							1							1	1
1249211042	16413723	2010-12-13 21:16:31	2010-12-13 21:20:54	3	1			1				7	4th yr MD/PHD	2	1	2	1	2	1	2	2	1	4	3	3	1	1	1				1	1	1								1
1254501580	16413723	2010-12-19 00:17:51	2010-12-19 00:22:21	3	1	1						7	5th year MD/PhD	3	2	1	1	2	3	4	1	1	2	2	2	1	2							1		1					1		1	1
1285873323	16413723	2011-01-24 17:08:21	2011-01-24 17:26:57	3	1	1						7	MD/PhD G3	4	2	3	2	2	1	3	2	2	2	3	3	1	5				1	1	1				1										1	Limited federal funding of biomedical research	The results of this survey will be an important indicator of the attitudes of today's medical students and a vital ""pulse"" on where tomorrow's physicians hope to see the medical profession.
1349025637	16413723	2011-03-13 23:41:31	2011-03-13 23:54:01	3	2	1						7	Taking a year off between 3rd and 4th year to get an MPH in health policy	3	2	4	2	1	1	4	2	1	2	3	3	1	2		1	1		1		1		1								1					#NAME?
1349036916	16413723	2011-03-14 00:05:34	2011-03-14 00:10:15	3	2	1						7	currently completing a year of research between my 3rd and 4th years of medical school	4	2	5	2	1	1	4	2	2	3	3	1	2	2	1		1						1	1		1
1349037870	16413723	2011-03-14 00:07:40	2011-03-14 00:12:19	3	2	1						7	4th year MD/MPH student	4	1	5	2	1	1	2	2	1	4	3	2	1	5	1						1			1	1						1
1349233662	16413723	2011-03-14 06:33:14	2011-03-14 06:38:24	3	2	1				1		7	3rd year MD/PhD student (finished MS1 &amp; MS2, first year in the PhD)	7	1	2	1	4	1	2	1	1	4	3	2	2	2					1			1		1			1				1					I feel that most medical students are not very educated about health care reform &amp; the issues (with a similar problem amongst the public). I think there are a lot of misconceptions founded by the media. The real question is - do we want to be a society where people lose their life savings because they get cancer?
1349998956	16413723	2011-03-14 16:46:33	2011-03-14 16:50:59	3	1	1						7	MD/PhD student between M2 and M3	7	2	1	2	1	1	3	1	1	3	3	2	1	5					1		1	1		1							1
1350957517	16413723	2011-03-14 23:19:27	2011-03-15 00:46:21	3	2		1					7	MD/MPH student, currently doing MPH in between 3rd and 4th year of medical school	4	2	6	2	1	1	3	2	1	4	4	3	1	5	1				1					1		1							1
1352685223	16413723	2011-03-15 23:54:46	2011-03-16 00:01:43	3	1	1						7	MD/PhD student in graduate school	3	2	3	1	4	1	3	2	3	3	2	2	3	1	1				1				1	1		1
1352691485	16413723	2011-03-16 00:01:23	2011-03-16 00:05:45	3	1	1						7	MD/PhD student who completed 2 years of med school and now in graduate school	4	2	1	1	4	1	2	2	1	4	3	3	2	1	1				1	1				1		1					1
1352694549	16413723	2011-03-16 00:04:09	2011-03-16 00:09:43	3	1	1						7	PhD Research years between 2nd and 3rd years of medical school	4	1	1	1	4	1	2	3	2	2	3	1	2	5			1	1			1	1	1
1360066030	16413723	2011-03-22 15:12:43	2011-03-22 15:20:56	3	1	1						7	MD/PhD student in PhD years. Completed MSI and MSII.	7	2	1	2	3	1	2	1	1	3	3	2	1	5		1		1					1					1					1
1360522231	16413723	2011-03-22 19:52:52	2011-03-22 19:57:51	3	2	1	1					7	MSTP3	7	2	2	2	3	3	2	1	2	3	3	2	2	3					1		1			1		1			1
1360779035	16413723	2011-03-22 23:14:58	2011-03-22 23:18:21	3	2		1					7	G1, MSTP	3	1	2	1	2	1	2	1	1	3	3	2	1	1			1	1	1	1				1
1362029191	16413723	2011-03-23 21:24:53	2011-03-23 21:30:09	3	1		1					7	6th year MD-PhD	4	2	1	2	3	1	2	2	1	4	3	1	1	3					1						1				1		1	1
1362483683	16413723	2011-03-24 07:01:03	2011-03-24 07:10:15	2	1		1					7	md/phd	1	2	1	2	4	1	2	1	1	3	3	3	1	3	1					1			1	1			1
1363597140	16413723	2011-03-24 23:18:03	2011-03-24 23:21:45	3	2	1						7	MD/PhD student - 3rd year	6	2	2	1	4	1	3	1	1	2	3	2	1	5				1	1				1	1		1
1363609739	16413723	2011-03-24 23:32:44	2011-03-24 23:38:45	4	1	1						7	Combined degree program - PhD year 1 (completed MS1 and MS2)	7	1	2	2	4	1	2	2	2	3	4	4	1	5	1						1			1		1	1									I found the wording of some of your questions a bit ambiguous - particularly the 'cost-effectiveness' question. _Monetary_ costs? _Morbidity_ costs? To who? Very different answers.
1363636523	16413723	2011-03-25 00:03:37	2011-03-25 00:07:09	3	2	1						7	Between 3rd and 4th year, getting my MPH degree	1	2	8	1	4	1	4	2	1	4	3	1	1	2	1		1					1		1			1
1363720393	16413723	2011-03-25 01:58:17	2011-03-25 02:08:06	3	2	1						7	2nd year osteopathic medical student	7	2	6	2	1	1	4	3	1	2	2	1	3	1			1	1										1						1	Scope of practice for mid-level health care should NOT be increased. It is a danger to the American public.
1249349327	16413723	2010-12-13 22:27:17	2010-12-13 23:22:01	3	1		1					6		4	2	1	1	3	1	4	1	3	3	3	2	2	5				1					1			1		1			1
1360802250	16413723	2011-03-22 23:39:57	2011-03-22 23:45:01	3	1	1						6		3	1	6	1	2	1	1	1	1	4	3	2	2	1	1	1							1	1			1
1363553264	16413723	2011-03-24 22:30:33	2011-03-24 22:41:59	3	1		1					6		4	1	1	1	5	1	2	2	2	3	4	4	1	4		1			1						1		1					1				i dont have medical school email address as i am foreign medical graduate. i have ecfmg account - 07645005 , you can cross check veracity of my being medical graduate. i have been sincere to provide my opinions in survey. i request you to consider my email address valid and allow it to be in the 100 $ gift certificate draw. thank you.
1364951127	16413723	2011-03-26 03:55:59	2011-03-26 03:59:15	3	2		1					6		4	2	3	2	4	1	2	2	1	3	4	4	1	1					1		1		1	1							1
1349077122	16413723	2011-03-14 01:22:46	2011-03-14 01:25:58	3	2	1						3		1	1	6	1	4	1	2	2	2	3	3	2	2	1		1	1		1					1			1
1356627410	16413723	2011-03-18 17:47:17	2011-03-18 17:52:17	2	1	1						1		1	1	1	1	1	1	2	1	2	4	3	3	2	1					1	1				1	1							1
1358661991	16413723	2011-03-21 16:19:03	2011-03-21 16:24:22	2	1	1						1		7	2	4	1	2	1	4	1	2	1	1	1	2	5		1	1							1				1					1
1357046797	16413723	2011-03-19 01:30:51	2011-03-19 01:45:25	5	1	1						1		1	1	4	1	1	1	1	1	1	4	3	2	1	1		1			1				1	1							1
1363598124	16413723	2011-03-24 23:19:00	2011-03-24 23:23:15	3	2		1					2		1	1	7	2	4	1	1	1	1	4	3	4	2	4			1		1				1						1		1
1363777341	16413723	2011-03-25 03:30:44	2011-03-25 03:34:22	3	2	1						2		4	2	7	2	4	1	2	2	2	3	2	1	2	1			1			1				1			1	1
1356385279	16413723	2011-03-18 14:53:39	2011-03-18 14:58:16	2	1	1						1		2	2	5	1	1	1	2	3	3	3	2	2	3	1	1		1							1			1			1
1358639879	16413723	2011-03-21 16:06:08	2011-03-21 16:10:53	5	1	1						1		1	1	6	1	1	1	2	2	1	4	1	1	3	5						1			1			1						1		1	Lack of non-profit insurance companies
1349084101	16413723	2011-03-14 01:34:24	2011-03-14 01:37:20	3	2	1						3		2	1	5	1	4	1	2	2	1	3	3	2	1	1						1			1	1			1					1
1363596962	16413723	2011-03-24 23:17:17	2011-03-24 23:20:35	3	2	1						2		1	2	4	2	3	1	2	1	2	3	2	2	1	4		1	1	1	1					1
1363833394	16413723	2011-03-25 05:55:58	2011-03-25 05:59:17	3	2	1						1		1	1	6	2	4	1	1	1	2	3	3	2	2	1				1	1		1			1							1
1356887221	16413723	2011-03-18 21:25:21	2011-03-18 21:32:23	3	2	1						1		7	2	8	1	1	1	4	3	2	3	2	2	2	5					1	1	1			1		1
1350727854	16413723	2011-03-14 21:47:42	2011-03-14 21:51:10	2	2	1						2		1	2	4	1	1	1	1	2	2	3	4	3	1	1	1				1					1		1					1
1364717929	16413723	2011-03-25 21:40:01	2011-03-25 21:52:33	4	2	1						3		1	2	7	2	4	1	1	1	2	4	2	1	3	1			1			1	1			1			1									I think I already took this survey last year. Do you do this survey annually, and if so, does it mean my answers this time don't count? I think you are asking some great questions and I hope enough students participate for you to compile useful information that can improve our nations healthcare system and the education of our medical students.
1363699555	16413723	2011-03-25 01:28:19	2011-03-25 01:40:28	4	1	1						1		1	1	7	2	4	3	1	2	1	3	3	2	1	2		1	1				1			1			1
1349153265	16413723	2011-03-14 03:42:46	2011-03-14 03:46:40	4	1					1		4		2	2	4	1	1	1	4	1	1	3	4	1	1	1	1	1			1		1		1
[truncated: 1 more columns]
