# Supplementary material for: The Health Policy Attitudes of American Medical Students: A Pilot Survey
Source: PLoS One. 2015 Oct 16;10(10):e0140656. doi: 10.1371/journal.pone.0140656 (PMC4608797; doi:10.1371/journal.pone.0140656)
Supplement: S4 File — (ZIP) [file pone.0140656.s004.zip]

Archive with 4 entries (4 files):
- ~$Raw Results value labels.xlsx
- a. Data dictionary.xlsx
- b. Raw data.xlsx
- ~$Raw Results numeric.xlsx
