# Supplementary material for: The Health Policy Attitudes of American Medical Students: A Pilot Survey
Source: PLoS One. 2015 Oct 16;10(10):e0140656. doi: 10.1371/journal.pone.0140656 (PMC4608797; doi:10.1371/journal.pone.0140656)
Supplement: S4 File — (ZIP) [file pone.0140656.s004.zip › a. Data dictionary.xlsx]

## Sheet: Labels
Name	Label	Values	Missing	Columns	Measure
RespondentID	RespondentID	None	None	8	Nominal
CollectorID	CollectorID	None	None	8	Nominal
StartDate	StartDate	None	None	19	Nominal
EndDate	EndDate	None	None	19	Nominal
EmailAddress	EmailAddress	None	None	50	Nominal
FirstName	FirstName	None	None	50	Nominal
LastName	LastName	None	None	50	Nominal
CustomData	CustomData	None	None	50	Nominal
q0001	p1_Age	{1.00, Less than 21 years of age}...	None	10	Nominal
q0002	p2_Gender	{1.00, Male}...	None	8	Nominal
q0003_0001	p3a_White	{1.00, White}...	None	8	Nominal
q0003_0002	p3b_Asian	{1.00, Asian (also includes South Asian)}...	None	8	Nominal
q0003_0003	p3c_Black	{1.00, Black}...	None	8	Nominal
q0003_0004	p3d_Native_American	{1.00, American Indian or Alaska Native}...	None	8	Nominal
q0003_0005	p3e_Hispanic/Latino	{1.00, Hispanic/Latino}...	None	8	Nominal
q0003_0006	p3f_Other_Race/Etn	{1.00, Other}...	None	8	Nominal
new_race	p3g_Race_Recoded
q0004	p4_Level	{1.00, 1st year medical student}...	None	8	Nominal
q0004_other	p4a_Other_Level	None	None	50	Nominal
q0005	p5_Specialty	{1.00, Primary Care}...	None	8	Nominal
q0006	p6_Recession_Hit	{1.00, Yes}...	None	8	Nominal
q0007	p7_Debt	{1.00, No educational debt}...	None	8	Nominal
q0008	p8_Public/Private	{1.00, Public}...	None	8	Nominal
q0009	p9_School_Region	{1.00, South}...	None	8	Nominal
q0010	p10_Practice_in_USA	{1.00, Yes}...	None	8	Nominal
q0011	p11_Practice_Type	{1.00, Self Employment / Private Practice}...	None	8	Nominal
q0012	p12_Political_Orientation	{1.00, Moderate}...	None	8	Nominal
q0013	o1_policy_not_doc_scope	{1.00, Strongly Disagree}...	None	8	Nominal
q0014	o2_obligation_to_care	{1.00, Strongly Disagree}...	None	8	Nominal
q0015	o3_favor_cuts	{1.00, Strongly Disagree}...	None	8	Nominal
q0016	o3a_new_favor_cuts	{1.00, Strongly Disagree}...	None	8	Nominal
q0017	o4_cost-effectiveness_obj	{1.00, No Moral Objection}...	None	8	Nominal
q0018	o5_advocacy_entity	{1.00, Professional Organizations (Ex: American Medical Association}...	None	8	Nominal
q0019_0001	o6a_healthcare_disparity	{1.00, Healthcare disparities}...	None	8	Nominal
q0019_0002	o6b_limited_reimbursmt	{1.00, Limited Medicaid and Medicare reimbursement}...	None	8	Nominal
q0019_0003	o6c_student_indebtedness	{1.00, Medical student indebtedness / The rising cost of medical sc}...	None	8	Nominal
q0019_0004	o6d_limited_rsdncy_slots	{1.00, Increase in the number of medical students without comparabl}...	None	8	Nominal
q0019_0005	o6f_Increasing_uninsured	{1.00, Increasing number of uninsured and underinsured}...	None	8	Nominal
q0019_0006	o6g_ER_misuse	{1.00, Emergency room misuse}...	None	8	Nominal
q0019_0007	o6h_admin_cost/_beurcrcy	{1.00, Increasing bureaucracy / Increasing administrative costs}...	None	8	Nominal
q0019_0008	o6j_Media_mischrcteriztn	{1.00, Media mischaracterization}...	None	8	Nominal
q0019_0009	o6k_malpractice_reform	{1.00, Limited medical malpractice reform}...	None	8	Nominal
q0019_0010	o6l_lmtd_pubhealt/prvtn	{1.00, Limited use of preventative medicine / Limited investment in}...	None	8	Nominal
q0019_0011	o6m_lmtd_Rx_of_generics	{1.00, Limited prescription of generic drugs}...	None	8	Nominal
q0019_0012	o6n_health_literacy	{1.00, Limited patient health education / health literacy}...	None	8	Nominal
q0019_0013	o6o_Forprofit_insrnc/MHC	{1.00, For-profit insurance / managed health care}...	None	8	Nominal
q0019_0014	o6p_NP/PA_Scope_of_prct	{1.00, Increasing scope of practice of mid-level health care provid}...	None	8	Nominal
q0019_0015	o6q_Doctor_Shortage	{1.00, Doctor shortage}...	None	8	Nominal
q0019_0016	o6r_Increasing_expectations	{1.00, Increasing consumer/patient expectations}...	None	8	Nominal
q0019_0017	o6s_Defensive_medicine	{1.00, Overuse of tests and procedures that are unwarranted and or}...	None	8	Nominal
q0019_0018	o6t_Culture_of_luxuries	{1.00, Culture of luxuries before necessities}...	None	8	Nominal
q0019_0019	o6u_CMS_det_licensure	{1.00, Mandatory acceptance of Medicare/Medicaid as a possible term}...	None	8	Nominal
q0019_0020	o6v_Other_Policy_Issue	{1.00, Other (When writing please separate issues with &quot;/&quot}...	None	8	Nominal
q0019_other	EmailAddress	None	None	50	Nominal
q0021	Comments	None	None	50	Nominal
Domain	Domain	None	None	8	Nominal

## Sheet: Value Labels
Question	Value	Label
p1 Age	1	Less than 21 years of age
p1 Age	2	Between 21 and 24 years of age
p1 Age	3	Between 25 and 29 years of age
p1 Age	4	Between 30 and 34 years of age
p1 Age	5	35 years of age or greater
p2 Gender	1	Male
p2 Gender	2	Female
p3a White	1	White
p3b Asian	1	Asian (also includes South Asian)
p3c Black	1	Black
p3d Native American	1	American Indian or Alaska Native
p3e Hispanic/Latino	1	Hispanic/Latino
p3f Other Race/Etn	1	Other:
p4 Level	1	1st year medical student
p4 Level	2	2nd year medical student
p4 Level	3	3rd year medical student
p4 Level	4	4th year medical student
p4 Level	5	I never was nor am I currently a medical Student
p4 Level	6	I graduated from medical school
p4 Level	7	Other
p4a Other Level	none
p5 Specialty	1	Primary Care
p5 Specialty	2	Surgery
p5 Specialty	3	Procedural Specialty
p5 Specialty	4	Nonprocedural specialty
p5 Specialty	5	Nonclinical specialty
p5 Specialty	6	Other
p5 Specialty	7	Undecided
p6 Recession Hit	1	Yes
p6 Recession Hit	2	No
p7 Debt	1	No educational debt
p7 Debt	2	Less than $50,000
p7 Debt	3	$50,000 - $100,000
p7 Debt	4	$100,000 - $150,000
p7 Debt	5	$150,000 - $200,000
p7 Debt	6	$200,000 - $250,000
p7 Debt	7	$250,000 - $300,000
p7 Debt	8	Greater than $300,000
p8 Public/Private	1	Public
p8 Public/Private	2	Private
p9 School Region	1	South
p9 School Region	2	Midwest
p9 School Region	3	Northeast
p9 School Region	4	West
p9 School Region	5	Outside the 50 states of the U.S.A.
p10 Practice in USA	1	Yes
p10 Practice in USA	2	No
p10 Practice in USA	3	Undecided
p11 Practice Type	1	Self Employment / Private Practice
p11 Practice Type	2	Hospital Employment
p11 Practice Type	3	Other
p11 Practice Type	4	Undecided
p12 Political Orientation	1	Moderate
p12 Political Orientation	2	Liberal
p12 Political Orientation	3	Conservative
p12 Political Orientation	4	Other
o1 policy not doc scope	1	Strongly Disagree
o1 policy not doc scope	2	Moderately Disagree
o1 policy not doc scope	3	Moderately Agree
o1 policy not doc scope	4	Strongly Agree
o2 obligation to care	1	Strongly Disagree
o2 obligation to care	2	Moderately Disagree
o2 obligation to care	3	Moderately Agree
o2 obligation to care	4	Strongly Agree
o3 favor cuts	1	Strongly Disagree
o3 favor cuts	2	Moderately Disagree
o3 favor cuts	3	Moderately Agree
o3 favor cuts	4	Strongly Agree
o3a biased favor cuts	1	Strongly Disagree
o3a biased favor cuts	2	Moderately Disagree
o3a biased favor cuts	3	Moderately Agree
o3a biased favor cuts	4	Strongly Agree
o4 cost-effectiveness obj	1	No Moral Objection
o4 cost-effectiveness obj	2	Moderate Moral Objection
o4 cost-effectiveness obj	3	Strong Moral Objection
o5 advocacy entity	1	Professional Organizations (Ex: American Medical Association, American Association of Medical Colleges)
o5 advocacy entity	2	Student organizations (Ex: American Medical Student Association, AMA Medical Student Section)
o5 advocacy entity	3	Medical Schools
o5 advocacy entity	4	Students
o5 advocacy entity	5	Myself
o6a healthcare disparity	1	o6a healthcare disparity
o6b limited reimbursmt	1	o6b limited reimbursmt
o6c student indebtedness	1	o6c student indebtedness
o6d limited rsdncy slots	1	o6d limited rsdncy slots
o6f Increasing uninsured	1	o6f Increasing uninsured
o6g ER misuse	1	o6g ER misuse
o6h admin cost/ beurcrcy	1	o6h admin cost/ beurcrcy
o6j Media mischrcteriztn	1	o6j Media mischrcteriztn
o6k malpractice reform	1	o6k malpractice reform
o6l lmtd pubhealt/prvtn	1	o6l lmtd pubhealt/prvtn
o6m lmtd Rx of generics	1	o6m lmtd Rx of generics
o6n health literacy	1	o6n health literacy
o6o Forprofit insrnc/MHC	1	o6o Forprofit insrnc/MHC
o6p NP/PA Scope of prct	1	o6p NP/PA Scope of prct
o6q Doctor Shortage	1	o6q Doctor Shortage
o6r Increasing expectations	1	o6r Increasing expectations
o6s Defensive medicine	1	o6s Defensive medicine
o6t Culture of luxuries	1	o6t Culture of luxuries
o6u CMS det licensure	1	o6u CMS det licensure
o6v Other Policy Issue	1	o6v Other Policy Issue
o6v Other Policy Issue	none
EmailAddress	none
Comments	none
Domain	none

## Sheet: Sheet3 (2)
Name	Type	Width	Decimals	Label	Values	Missing	Columns	Measure
RespondentID	Numeric	8	2	RespondentID	None	None	8	Nominal
CollectorID	Numeric	8	2	CollectorID	None	None	8	Nominal
StartDate	String	19	0	StartDate	None	None	19	Nominal
EndDate	String	19	0	EndDate	None	None	19	Nominal
EmailAddress	String	255	0	EmailAddress	None	None	50	Nominal
FirstName	String	50	0	FirstName	None	None	50	Nominal
LastName	String	50	0	LastName	None	None	50	Nominal
CustomData	String	1000	0	CustomData	None	None	50	Nominal
q0001	Numeric	8	2	What is your age in years?	{1.00, Less than 21 years of age}...	None	10	Nominal
q0002	Numeric	8	2	What is your gender?	{1.00, Male}...	None	8	Nominal
q0003_0001	Numeric	8	2	What is your self described race or ethnic group? Please check all that apply.	{1.00, White}...	None	8	Nominal
q0003_0002	Numeric	8	2	What is your self described race or ethnic group? Please check all that apply.	{1.00, Asian (also includes South Asian)}...	None	8	Nominal
q0003_0003	Numeric	8	2	What is your self described race or ethnic group? Please check all that apply.	{1.00, Black}...	None	8	Nominal
q0003_0004	Numeric	8	2	What is your self described race or ethnic group? Please check all that apply.	{1.00, American Indian or Alaska Native}...	None	8	Nominal
q0003_0005	Numeric	8	2	What is your self described race or ethnic group? Please check all that apply.	{1.00, Hispanic/Latino}...	None	8	Nominal
q0003_0006	Numeric	8	2	What is your self described race or ethnic group? Please check all that apply.	{1.00, Other}...	None	8	Nominal
q0004	Numeric	8	2	What level of medical school are you currently in?	{1.00, 1st year medical student}...	None	8	Nominal
q0004_other	String	4000	0	Other (please specify)	None	None	50	Nominal
q0005	Numeric	8	2	In which aspect of medicine are you most considering a career?	{1.00, Primary Care}...	None	8	Nominal
q0006	Numeric	8	2	Were you or a loved one significantly affected by the recent economic downturn?	{1.00, Yes}...	None	8	Nominal
q0007	Numeric	8	2	What is your anticipated educational debt upon graduation?	{1.00, No educational debt}...	None	8	Nominal
q0008	Numeric	8	2	Which category of medical school do you currently attend?	{1.00, Public}...	None	8	Nominal
q0009	Numeric	8	2	Please select the U.S. region in which your medical school resides.	{1.00, South}...	None	8	Nominal
q0010	Numeric	8	2	Do you intend to practice medicine in the USA?	{1.00, Yes}...	None	8	Nominal
q0011	Numeric	8	2	Which form of employment are you most considering as a future physician?	{1.00, Self Employment / Private Practice}...	None	8	Nominal
q0012	Numeric	8	2	What is your political self-characterization?	{1.00, Moderate}...	None	8	Nominal
q0013	Numeric	8	2	Addressing societal health policy issues, as important as that may be, falls outside the scope of my future professional obligations as a physician.	{1.00, Strongly Disagree}...	None	8	Nominal
q0014	Numeric	8	2	Every physician is professionally obligated to care for the uninsured and the underinsured.	{1.00, Strongly Disagree}...	None	8	Nominal
q0015	Numeric	8	2	I would favor limiting reimbursement for expensive drugs and procedures if that would help expand access to basic health care for those currently lacking such care.	{1.00, Strongly Disagree}...	None	8	Nominal
q0016	Numeric	8	2	I would favor limiting reimbursement and the ability to repay student loans if that would help expand access to basic health care for those currently lacking such care.	{1.00, Strongly Disagree}...	None	8	Nominal
q0017	Numeric	8	2	Indicate the degree to which you object (if at all), for moral reasons to the following practice- Using cost-effectiveness data to determine which treatments will be offered to patients.	{1.00, No Moral Objection}...	None	8	Nominal
q0018	Numeric	8	2	Of the following entities, which do you feel is the most responsible for advocating for your professional interests?	{1.00, Professional Organizations (Ex: American Medical Association}...	None	8	Nominal
q0019_0001	Numeric	8	2	Optional - Please write in and or select a total of 5 issues related to US health policy you feel are most important.	{1.00, Healthcare disparities}...	None	8	Nominal
q0019_0002	Numeric	8	2	Optional - Please write in and or select a total of 5 issues related to US health policy you feel are most important.	{1.00, Limited Medicaid and Medicare reimbursement}...	None	8	Nominal
q0019_0003	Numeric	8	2	Optional - Please write in and or select a total of 5 issues related to US health policy you feel are most important.	{1.00, Medical student indebtedness / The rising cost of medical sc}...	None	8	Nominal
q0019_0004	Numeric	8	2	Optional - Please write in and or select a total of 5 issues related to US health policy you feel are most important.	{1.00, Increase in the number of medical students without comparabl}...	None	8	Nominal
q0019_0005	Numeric	8	2	Optional - Please write in and or select a total of 5 issues related to US health policy you feel are most important.	{1.00, Increasing number of uninsured and underinsured}...	None	8	Nominal
q0019_0006	Numeric	8	2	Optional - Please write in and or select a total of 5 issues related to US health policy you feel are most important.	{1.00, Emergency room misuse}...	None	8	Nominal
q0019_0007	Numeric	8	2	Optional - Please write in and or select a total of 5 issues related to US health policy you feel are most important.	{1.00, Increasing bureaucracy / Increasing administrative costs}...	None	8	Nominal
q0019_0008	Numeric	8	2	Optional - Please write in and or select a total of 5 issues related to US health policy you feel are most important.	{1.00, Media mischaracterization}...	None	8	Nominal
q0019_0009	Numeric	8	2	Optional - Please write in and or select a total of 5 issues related to US health policy you feel are most important.	{1.00, Limited medical malpractice reform}...	None	8	Nominal
q0019_0010	Numeric	8	2	Optional - Please write in and or select a total of 5 issues related to US health policy you feel are most important.	{1.00, Limited use of preventative medicine / Limited investment in}...	None	8	Nominal
q0019_0011	Numeric	8	2	Optional - Please write in and or select a total of 5 issues related to US health policy you feel are most important.	{1.00, Limited prescription of generic drugs}...	None	8	Nominal
q0019_0012	Numeric	8	2	Optional - Please write in and or select a total of 5 issues related to US health policy you feel are most important.	{1.00, Limited patient health education / health literacy}...	None	8	Nominal
q0019_0013	Numeric	8	2	Optional - Please write in and or select a total of 5 issues related to US health policy you feel are most important.	{1.00, For-profit insurance / managed health care}...	None	8	Nominal
q0019_0014	Numeric	8	2	Optional - Please write in and or select a total of 5 issues related to US health policy you feel are most important.	{1.00, Increasing scope of practice of mid-level health care provid}...	None	8	Nominal
q0019_0015	Numeric	8	2	Optional - Please write in and or select a total of 5 issues related to US health policy you feel are most important.	{1.00, Doctor shortage}...	None	8	Nominal
q0019_0016	Numeric	8	2	Optional - Please write in and or select a total of 5 issues related to US health policy you feel are most important.	{1.00, Increasing consumer/patient expectations}...	None	8	Nominal
q0019_0017	Numeric	8	2	Optional - Please write in and or select a total of 5 issues related to US health policy you feel are most important.	{1.00, Overuse of tests and procedures that are unwarranted and or}...	None	8	Nominal
q0019_0018	Numeric	8	2	Optional - Please write in and or select a total of 5 issues related to US health policy you feel are most important.	{1.00, Culture of luxuries before necessities}...	None	8	Nominal
q0019_0019	Numeric	8	2	Optional - Please write in and or select a total of 5 issues related to US health policy you feel are most important.	{1.00, Mandatory acceptance of Medicare/Medicaid as a possible term}...	None	8	Nominal
q0019_0020	Numeric	8	2	Optional - Please write in and or select a total of 5 issues related to US health policy you feel are most important.	{1.00, Other (When writing please separate issues with &quot;/&quot}...	None	8	Nominal
q0019_other	String	4000	0	Other (When writing please separate issues with &quot;/&quot;. You may write up to 250 characters.)	None	None	50	Nominal
q0021	String	4000	0	Optional - please feel free to submit comments (up to 1000 characters in length). Thank you for taking part in this survey.	None	None	50	Nominal
Domain	String	255	0	Domain	None	None	8	Nominal

## Sheet: Sheet1
q0001=p1_Age q0002=p2_Gender q0003_0001=p3a_White q0003_0002=p3b_Asian q0003_0003=p3c_Black q0003_0004=p3d_Native_American q0003_0005=p3e_Hispanic_Latino q0003_0006=p3f_Other_Race_Etn new_race=p3g_Race_Recoded q0004=p4_Level q0004_other=p4a_Other_Level q0005=p5_Specialty q0006=p6_Recession_Hit q0007=p7_Debt q0008=p8_Public_Private q0009=p9_School_Region q0010=p10_Practice_in_USA q0012=p12_Politic…
