# Supplementary material for: The Health Policy Attitudes of American Medical Students: A Pilot Survey
Source: PLoS One. 2015 Oct 16;10(10):e0140656. doi: 10.1371/journal.pone.0140656 (PMC4608797; doi:10.1371/journal.pone.0140656)
Supplement: S4 File — (ZIP) [file pone.0140656.s004.zip › b. Raw data.xlsx]

## Sheet: Sheet1
RespondentID	CollectorID	p0a StartDate	p0b End Date	p1 Age	p2 Gender	p3a White	p3b Asian	p3c Black	p3d Native American	p3e Hispanic/Latino	p3f Other Race/Etn	p4 Level	p4a Other Level	p5 Specialty	p6 Recession Hit	p7 Debt	p8 Public/Private	p9 School Region	p10 Practice in USA	p11 Practice Type	p12 Political Orientation	o1 policy not doc scope	o2 obligation to care	o3 favor cuts	o3a new favor cuts	o4 cost-effectiveness obj	o5 advocacy entity	o6a healthcare disparity	o6b limited reimbursmt	o6c student indebtedness	o6d limited rsdncy slots	o6f Increasing uninsured	o6g ER misuse	o6h admin cost/ beurcrcy	o6j Media mischrcteriztn	o6k malpractice reform	o6l lmtd pubhealt/prvtn	o6m lmtd Rx of generics	o6n health literacy	o6o Forprofit insrnc/MHC	o6p NP/PA Scope of prct	o6q Doctor Shortage	o6r Increasing expectations	o6s Defensive medicine	o6t Culture of luxuries	o6u CMS det licensure	o6v Other Policy Issue	o6u Other Policy writein	Comments
1231661719	16413723	11/27/2010 00:29:43	12/18/2010 19:07:04
1233955412	16413723	11/30/2010 03:37:41	03/12/2011 23:55:52
1236796625	16413723	12/02/2010 03:50:29	12/02/2010 03:53:53	2	1	1						2		7	2	5	1	3	1	4	1	2	4	4	2	1	5		1	1		1							1			1
1236797359	16413723	12/02/2010 03:50:52	12/02/2010 03:59:18	3	1	1						4		5	1	3	1	3	1	1	3	3	3	1	1	2	5		1	1				1		1					1
1236800262	16413723	12/02/2010 03:54:51	12/02/2010 03:59:17	2	1	1						3		3	2	5	1	3	1	1	4	2	2	1	1	1	1		1	1	1		1	1
1236800995	16413723	12/02/2010 03:55:32	12/02/2010 03:58:51	2	2		1					2		7	1	2	1	3	1	2	1	3	3	4	2	1	1	1			1	1					1					1							nice survey
1236805719	16413723	12/02/2010 04:01:29	12/02/2010 04:11:43	2	1	1						2		7	1	6	1	3	3	4	1	2	3	3	1	1	1		1	1		1				1				1									Medical schools are not doing much at all to decrease medical student indebtedness. Society assumes we future doctors are going to be rich, but we face much more debt than current doctors did--especially those who are forced to pay with entirely loans. Our schedule does not permit us to defray the cost with a part-time job, either.
1236806020	16413723	12/02/2010 04:01:58	12/02/2010 04:05:40	2	1	1						1		3	1	7	2	4	1	1	3	1	1	3	1	1	1				1			1		1	1							1
1236806280	16413723	12/02/2010 04:02:25	12/02/2010 04:06:03	3	2	1						1		1	1	5	2	4	1	1	1	2	3	3	3	2	1			1							1			1				1	1
1236806337	16413723	12/02/2010 04:02:02	12/02/2010 05:15:00	3	1	1						2		3	1	1	2	4	1	3	2	1	2	3	2	2	1							1		1	1		1							1
1236806490	16413723	12/02/2010 04:02:01	12/02/2010 05:27:38	3	1	1						2		1	1	5	1	4	1	4	1	1	3	3	4	2	1			1			1				1			1				1					I would be quite content to receive a modest government salary with payment toward loan debt in return for my work. My biggest concern in a single payer system would be mandated time restraints and diagnostic/ treatment guidelines.
1236806575	16413723	12/02/2010 04:02:21	12/02/2010 04:08:10	2	2		1					2		1	2	7	2	4	1	1	1	1	3	4	4	1	5			1						1		1				1			1
1236807665	16413723	12/02/2010 04:04:17	12/02/2010 04:09:36	2	2	1						2		1	2	7	2	4	1	4	1	1	3	3	2	2	5	1		1		1				1				1
1236808258	16413723	12/02/2010 04:05:00	12/02/2010 04:15:01	2	2	1						1		7	1	7	2	4	1	4	2	1	3	3	4	2	2					1				1			1	1				1
1236809939	16413723	12/02/2010 04:07:11	12/02/2010 04:13:12	2	2	1						1		1	2	2	1	3	1	4	1	1	4	3	2	2	1	1						1		1	1			1
1236813078	16413723	12/02/2010 04:11:05	12/02/2010 04:20:14	2	1	1						3		3	2	4	1	3	1	4	1	1	3	1	1	3	1			1				1	1						1					1			Surveying medical students thoughts on limiting physician reimbursements to ""allow"" the uninsured to receive healthcare is a loaded question and feels full of bias (there are other ways to save money in the system rather than just limiting reimbursement to physicians (e.g. administrative waste which makes a HUGE portion of medicare/medicaid costs))---these medical students have not yet ""felt""…
1236814242	16413723	12/02/2010 04:12:32	12/02/2010 04:15:31	4	1	1						2		4	2	8	2	4	1	2	4	1	2	3	1	2	1	1	1	1	1			1	1		1				1			1		1
1236818703	16413723	12/02/2010 04:18:01	12/02/2010 04:22:25	3	1	1						7	MD/PhD student - Year 1 PhD	4	1	4	1	3	1	2	2	1	4	3	2	1	5					1					1		1						1	1
1236818975	16413723	12/02/2010 04:13:31	12/02/2010 04:30:27	3	2		1					4		2	2	5	1	3	1	4	2	1	3	3	2	2	1		1			1	1			1	1
1236822105	16413723	12/02/2010 04:22:43	12/02/2010 04:28:58	2	1	1						1		1	2	3	1	3	1	4	1	3	4	3	3	1	1	1					1	1			1			1
1236823587	16413723	12/02/2010 04:24:35	12/02/2010 04:27:41	2	1	1						1		3	2	4	1	3	1	1	2	1	4	3	3	1	5	1									1		1	1				1
1236827593	16413723	12/02/2010 04:29:56	12/02/2010 04:35:31	3	1	1						1		3	2	6	2	4	1	2	3	3	1	1	1	2	5			1	1			1	1	1
1236828958	16413723	12/02/2010 04:31:49	12/02/2010 04:37:12	5	1	1						2		1	1	7	2	4	1	4	3	1	2	2	2	3	1			1				1		1									1		1	Reforming the tort system.
1236829787	16413723	12/02/2010 04:03:42	12/02/2010 04:36:51	3	2	1						3		1	1	4	1	3	1	2	2	1	3	4	4	1	2	1	1			1				1	1
1236830250	16413723	12/02/2010 04:33:25	12/02/2010 04:38:28	3	2	1						1		1	1	6	2	4	1	4	1	1	3	3	3	2	1					1		1		1	1								1
1236834549	16413723	12/02/2010 04:38:50	12/02/2010 04:44:19	3	1	1						1		1	2	5	2	4	1	3	1	1	1	4	1	2	1						1	1			1			1				1
1236835023	16413723	12/02/2010 04:36:27	12/02/2010 04:44:13	3	1	1						2		4	2	5	1	3	1	1	1	1	2	3	1	1	5			1			1				1			1				1
1236835884	16413723	12/02/2010 04:40:11	12/02/2010 04:44:20	2	2	1						1		1	1	6	2	4	1	4	2	1	4	3	3	2	5			1	1	1					1			1				1
1236839025	16413723	12/02/2010 04:44:27	12/02/2010 04:48:13	2	1	1						2		1	2	6	1	3	1	2	4	1	4	4	4	2	2	1				1					1					1			1
1236848214	16413723	12/02/2010 04:56:36	12/02/2010 05:00:00	2	1		1					2		2	1	4	1	3	1	2	2	1	4	3	3	2	1			1	1					1	1							1
1236849727	16413723	12/02/2010 04:58:01	12/02/2010 05:08:13	3	1	1						2		1	1	4	2	4	1	1	3	1	4	2	2	3	5			1				1		1				1					1				I feel that another very important (and unmentioned) topic which should be addressed is our insurance reliant culture. Very few people recognize that they are responsible for their own health. They rely on their medical insurance for everything. Regular check ups and ""run-of-the-mill"" type of office visits should not be covered by insurance in my opinion. People should take responsibility for t…
1236853450	16413723	12/02/2010 05:04:01	12/02/2010 05:09:14	5	1	1						2		3	1	5	2	4	1	1	3	4	1	1	1	3	5		1	1						1				1	1
1236857036	16413723	12/02/2010 05:09:20	12/02/2010 05:14:17	3	1	1						1		1	1	7	2	4	1	1	1	1	3	4	2	2	1	1		1			1				1	1						1	1	1
1236862755	16413723	12/02/2010 05:17:42	12/02/2010 05:21:16	3	1		1					4		4	1	3	1	3	1	1	1	2	4	2	3	1	1		1	1						1	1		1
1236864718	16413723	12/02/2010 05:20:46	12/02/2010 05:23:14	2	1	1						1		1	2	6	2	4	1	2	3	1	3	3	2	2	1	1		1	1		1			1
1236871340	16413723	12/02/2010 05:31:05	12/02/2010 05:37:29	3	1	1						3		7	1	7	2	4	1	4	3	4	2	2	2	3	5			1				1		1					1	1
1236875654	16413723	12/02/2010 05:36:29	12/02/2010 05:47:57	3	2	1						1		1	2	7	1	4	1	1	2	1	4	4	3	2	1			1		1		1						1		1							Great idea to do this survey. I hope many of my school colleagues feel similarly about the state of our medical system today. It is one of the biggest concerns about the future as reimbursement for good care is not necessarily rewarded, nor are many independent primary care physicians meeting incomes that can match their indebtedness.
1236877289	16413723	12/02/2010 05:40:11	12/02/2010 05:43:57	3	2	1						2		1	1	6	2	4	1	2	2	3	3	4	1	2	1		1	1		1							1				1
1236898397	16413723	12/02/2010 06:16:58	12/02/2010 06:22:26	3	1	1						2		1	2	6	2	4	1	4	3	2	2	1	1	2	5		1				1	1		1										1
1236900521	16413723	12/02/2010 06:20:58	12/02/2010 06:25:36	3	1		1					4		6	2	6	1	3	1	1	1	1	3	3	2	1	1		1	1		1			1					1
1236927491	16413723	12/02/2010 07:10:18	12/02/2010 07:20:02	3	2	1						1		1	1	7	2	4	1	4	1	1	2	3	2	2	1							1		1	1			1				1
1236934289	16413723	12/02/2010 07:24:47	12/02/2010 07:37:04	4	1	1						1		2	1	8	2	4	1	4	4	2	1	1	1	2	1		1	1				1											1	1	1	The growing idea that physicians need be forced to accomodate peoples so called ""right to health care"" w/o compensation.	I personally take issue to the assumption that for some reason people think they have the right to my intelectual property and the services I can potentially provide w/o compensation. Why sould anyone have a ""right"" to someone elses goods/service.
1237132696	16413723	12/02/2010 12:58:04	12/02/2010 13:00:50	3	2	1						1		1	2	5	1	3	1	1	2	1	3	4	2	1	4	1				1					1	1						1
1237134001	16413723	12/02/2010 12:59:32	12/02/2010 13:03:35	3	1	1						4		3	1	8	1	3	1	4	1	2	3	2	1	1	1			1			1	1		1			1
1237151697	16413723	12/02/2010 13:17:40	12/02/2010 13:20:56	2	2		1					1		7	2	3	1	3	3	1	2	1	4	4	4	3	5	1				1			1										1	1
1237168739	16413723	12/02/2010 13:33:41	12/02/2010 13:39:41	3	2	1						1		1	2	5	1	3	1	4	4	2	4	3	1	1	1	1		1			1				1		1
1237270600	16413723	12/02/2010 14:45:08	12/02/2010 14:51:24	2	2		1					1		4	1	3	1	3	1	4	1	2	3	2	3	2	5			1			1						1					1	1
1237321069	16413723	12/02/2010 15:16:45	12/02/2010 15:20:51	2	1	1						1		2	1	8	1	3	1	2	3	1	3	3	2	1	1			1	1					1						1		1
1237330575	16413723	12/02/2010 15:22:30	12/02/2010 15:34:17	4	2	1						3		7	2	8	2	4	1	4	1	1	4	3	1	2	1						1				1			1	1			1					All issues listed above will need to be addressed before the US can half a health care system on par with most of the world. You did forget to mention ""Big Pharm"" with it's associated lobbists and kickbacks which is one of the most important issues we face. Also, I am afraid that when I'm finally able to practice, mandatory ""quotas"" and ""one-size-fits all"" checklists will prevent me from gi…
1237336070	16413723	12/02/2010 15:25:38	12/02/2010 15:30:49	3	2	1						4		1	1	7	1	3	1	2	1	2	4	2	1	2	1			1		1				1	1			1
1237363228	16413723	12/02/2010 15:42:27	12/02/2010 15:53:15	3	2	1						2	completed M2, first year of PhD phase	4	2	2	1	3	1	2	2	4	2	1	1	1	1			1			1			1		1						1
1237391288	16413723	12/02/2010 15:58:26	12/02/2010 16:02:10	2	2		1					1		6	2	1	1	3	3	3	3	3	2	1	3	1	4					1					1	1					1	1
1237502268	16413723	12/02/2010 17:00:28	12/02/2010 17:05:16	3	1	1						3		1	2	5	2	4	1	1	1	1	1	1	1	1	1			1	1					1	1									1
1237507327	16413723	12/02/2010 17:03:36	12/02/2010 17:09:13	3	1	1						1		1	1	7	2	4	3	1	2	4	3	3	1	2	5	1		1				1			1			1
1237511720	16413723	12/02/2010 17:06:02	12/02/2010 17:14:41	2	2	1	1					1		1	2	7	2	4	1	4	2	1	4	3	3	1	5	1		1					1		1								1
1237556471	16413723	12/02/2010 17:22:02	12/02/2010 17:44:01	2	2		1					3		3	2	2	1	3	1	2	2	1	4	3	1	1	1	1			1	1								1				1
1237768379	16413723	12/02/2010 19:44:21	12/02/2010 19:47:43	2	2	1						2		1	2	4	1	2	1	2	2	2	4	3	1	2	1	1		1		1					1			1					1
1237768957	16413723	12/02/2010 19:45:01	12/02/2010 19:47:32	3	2	1						2		1	2	5	1	2	3	4	2	1	3	4	1	1	5	1		1				1						1			1
1237769042	16413723	12/02/2010 19:45:05	12/02/2010 19:48:22	4	2		1					1		7	2	8	1	2	1	2	2	1	1	4	2	2	1	1	1	1							1					1
1237770354	16413723	12/02/2010 19:45:53	12/02/2010 19:48:41	1	2	1						1		1	1	4	1	2	1	3	2	1	3	3	3	1	1	1				1	1				1							1
1237770745	16413723	12/02/2010 19:45:49	12/02/2010 19:52:25	2	2	1						2		3	1	5	1	2	1	2	2	1	4	4	3	2	2	1			1	1					1			1
1237771085	16413723	12/02/2010 19:46:22	12/02/2010 19:49:38	3	1	1						1		7	1	3	1	2	1	4	2	1	4	4	3	1	3	1						1			1			1						1
1237772479	16413723	12/02/2010 19:47:18	12/02/2010 19:52:19	4	1	1						7	I am in a research year between my third and fourth year of medical school.	6	1	3	1	2	1	3	2	1	4	4	3	2	1	1				1					1			1				1					I would suggest that you include public health/preventive medicine as a possible career choice/employment. Thanks.
1237773165	16413723	12/02/2010 19:47:39	12/02/2010 19:57:16	2	2	1						2		1	1	6	1	2	1	4	2	2	4	3	3	3	1		1	1		1								1		1
1237773499	16413723	12/02/2010 19:47:50	12/02/2010 19:55:42	2	1	1						2		7	1	6	1	2	1	2	4	4	1	1	1	3	5		1					1	1				1							1
1237775498	16413723	12/02/2010 19:48:58	12/02/2010 19:52:26	2	1	1						2		1	1	4	1	2	1	4	1	4	3	2	1	2	1		1	1				1			1									1
1237776410	16413723	12/02/2010 19:49:37	12/02/2010 19:53:19	2	1	1						1		1	1	5	1	2	1	2	2	1	3	4	2	1	1	1						1	1				1	1
1237776837	16413723	12/02/2010 19:50:05	12/02/2010 19:56:07	3	2	1						2		1	1	6	1	2	1	2	1	2	4	2	1	1	5	1				1				1						1		1
1237777243	16413723	12/02/2010 19:50:06	12/02/2010 20:05:08	2	1	1						1		4	1	5	1	2	1	2	3	1	3	2	1	2	5							1		1								1	1		1	Government control needs to be limited in health care, as we should still have capitalistic competition (vs. socialistic control) among entities responsible for health care. I believe that is necessary to ensure continued top quality medical care.
1237777814	16413723	12/02/2010 19:49:47	12/02/2010 20:01:23	3	1	1						1		7	2	2	1	2	1	2	2	2	2	3	3	1	1	1	1			1		1								1							Survey questions are poorly written. It is unclear who would be limiting reinforcements or what exactly it would mean to limit what treatments are ""offered
1237779595	16413723	12/02/2010 19:51:43	12/02/2010 19:58:19	2	2		1					2		1	2	4	1	2	1	2	2	1	4	3	2	2	1	1		1		1		1								1
1237779943	16413723	12/02/2010 19:52:07	12/02/2010 19:58:20	3	2	1						4		1	2	4	1	2	1	4	2	1	4	4	3	2	4					1						1		1		1		1
1237781681	16413723	12/02/2010 19:53:15	12/02/2010 19:57:52	2	1	1						1		7	2	6	1	2	1	2	1	2	2	2	2	1	5		1	1			1	1		1		1				1		1
1237783545	16413723	12/02/2010 19:54:19	12/02/2010 19:58:21	2	1	1						2		4	2	3	1	2	1	2	1	3	3	3	2	1	5	1				1					1							1			1	Increasing burden of disease with aging population
1237784477	16413723	12/02/2010 19:54:55	12/02/2010 19:57:38	3	1		1					4		1	1	5	1	2	1	2	2	1	3	3	2	2	5
1237789012	16413723	12/02/2010 19:58:10	12/02/2010 20:03:04	3	1	1						1		7	2	4	1	2	1	2	2	1	4	3	3	2	3					1			1		1		1			1
1237789507	16413723	12/02/2010 19:58:25	12/02/2010 20:02:50	3	2	1						1		1	1	3	1	2	1	4	1	1	3	1	1	2	1		1			1					1			1					1
1237790015	16413723	12/02/2010 19:58:44	12/02/2010 20:03:52	2	2	1						2		7	2	4	1	2	1	4	2	1	4	3	3	2	1		1								1			1		1		1
1237791342	16413723	12/02/2010 19:55:06	12/02/2010 20:04:40	3	2	1						4		4	2	5	1	2	1	1	1	3	1	2	1	1	5		1				1										1			1			medicine should not be government run. It is a business which requires incentives and profits to expand.
1237792592	16413723	12/02/2010 20:00:32	12/02/2010 20:05:32	3	1	1						4		3	2	5	1	2	1	4	1	2	1	3	2	1	1		1							1						1	1		1
1237793977	16413723	12/02/2010 20:01:28	12/02/2010 20:04:18	2	2	1						2		1	2	4	1	2	1	2	2	4	4	3	3	1	5	1				1					1					1				1
1237799371	16413723	12/02/2010 20:04:55	12/02/2010 20:09:56	2	1	1						2		2	2	4	1	2	1	2	1	4	3	3	3	2	1	1	1			1	1									1
1237803406	16413723	12/02/2010 20:07:36	12/02/2010 20:11:09	2	2	1						1		1	1	5	1	2	1	4	1	2	3	3	2	1	5	1		1		1	1	1
1237808150	16413723	12/02/2010 20:10:35	12/02/2010 20:15:13	2	2	1						1		1	2	3	1	2	1	2	1	2	3	3	2	1	5	1									1		1		1			1
1237814126	16413723	12/02/2010 20:14:36	12/02/2010 20:27:05	2	1	1						3		2	1	5	1	2	1	2	2	1	4	4	4	1	2	1		1		1		1										1					People aren't getting the care they need early enough. We should be attacking problems early before they get serious/expensive. Also, medicare is not sustainable in its current form. 65 years old is ""not what it used to be"" (i.e. far to young to start receiving these benefits). The medicare age should be 75, but the old folks will not approve of this.
1237815992	16413723	12/02/2010 20:15:46	12/02/2010 20:20:08	3	2	1	1					2		1	2	4	1	2	1	4	2	1	4	4	3	2	1	1				1					1							1			1	Fewer medical students opting for careers in primary care and lower incentives for primary care
1237823949	16413723	12/02/2010 20:21:00	12/02/2010 20:24:16	3	1	1						4		2	2	2	1	2	1	2	1	1	4	2	3	1	1	1					1	1		1					1			1
1237836945	16413723	12/02/2010 20:28:47	12/02/2010 20:35:00	3	1	1						3		4	2	3	1	2	1	2	2	2	3	3	3	1	3			1		1			1							1		1
1237838834	16413723	12/02/2010 20:30:34	12/02/2010 20:33:39	2	2	1						2		3	2	2	1	2	1	2	1	1	3	3	3	2	3		1			1							1			1				1
1237839153	16413723	12/02/2010 20:30:48	12/02/2010 20:36:15	3	1			1				7	Completed my 3rd year doing MPH	1	1	7	1	3	1	3	4	1	4	3	2	2	2	1		1		1		1			1
1237840074	16413723	12/02/2010 20:31:30	12/02/2010 20:34:52	3	2	1						2		1	2	6	1	2	1	1	1	2	4	3	2	1	5						1	1		1	1							1
1237848226	16413723	12/02/2010 20:36:55	12/02/2010 20:50:18	3	1		1					4		1	1	6	1	2	1	1	1	1	4	4	1	1	1	1				1	1				1		1										I think the doctor shortage will significantly affect patient access, especially in terms of primary and preventive care. The increasing bureaucracy/administrative costs, limited malpractice reform, overuse of tests/procedures, and profit making motives of insurance, pharmaceutical, and medical supply companies are also issues that are important to address.
1237856921	16413723	12/02/2010 20:42:38	12/02/2010 20:46:11	3	1		1					2		7	1	5	1	2	1	2	1	1	4	3	3	1	1						1	1		1				1		1
1237868533	16413723	12/02/2010 20:50:05	12/02/2010 20:56:09	3	2	1						2		1	2	5	1	2	1	2	2	2	4	2	2	1	1	1				1					1		1					1
1237878046	16413723	12/02/2010 20:55:55	12/02/2010 23:14:51	3	1	1						1		4	2	2	1	2	1	2	1	2	4	3	2	1	1	1				1		1	1									1
1237891528	16413723	12/02/2010 21:03:08	12/02/2010 21:10:29	3	2	1						1		1	2	4	1	2	3	4	2	1	4	3	3	2	1	1				1					1			1		1
1237897624	16413723	12/02/2010 21:09:13	12/02/2010 21:14:38	3	2	1						4		1	2	5	1	2	1	2	3	2	3	2	1	3	1		1	1						1	1							1
1237906364	16413723	12/02/2010 21:15:06	12/02/2010 21:21:31	2	1	1						2		3	2	2	1	2	1	2	1	3	3	2	1	1	1		1		1	1				1						1
1237907588	16413723	12/02/2010 21:15:10	12/02/2010 21:21:49	3	2	1						7	Research year between M2 and M3	1	2	4	1	2	1	4	2	1	3	3	3	1	1	1							1		1					1		1
1237913549	16413723	12/02/2010 21:19:53	12/02/2010 21:26:29	2	1	1						2		7	1	1	1	2	3	4	3	1	2	3	2	2	5		1				1				1						1		1				Your survey (and I say this as a person with background in social science research) is biased towards making it seem like most medical students agree with health care reform as passed recently in congress. Nobody in their right mind is going to say that they wouldn't limit expensive procedures in order to increase access (which the current bill does little to addres--for the record), due to socia…
1237923406	16413723	12/02/2010 21:26:29	12/02/2010 21:29:21	2	2	1						1		1	2	5	1	2	1	3	2	1	4	3	2	2	1	1				1	1	1						1
1237924403	16413723	12/02/2010 21:26:09	12/02/2010 21:33:23	3	2	1						4		5	2	1	1	2	1	2	3	3	1	1	1	2	5		1	1		1									1					1
1237924946	16413723	12/02/2010 21:27:20	12/02/2010 21:32:14	2	1					1		3		1	2	4	1	3	1	2	2	1	3	3	2	1	1	1				1		1					1					1
1237943947	16413723	12/02/2010 21:40:17	12/02/2010 21:48:53	3	2	1						3		1	2	2	1	2	1	2	1	1	2	3	3	2	1		1				1			1		1									1	Lack of awareness of costs of medical tests, procedures, clinic visit, or prescriptions (ie only being concerned with direct cost to patient)	I do not like the wording of the question regarding moral objection to using cost-effectiveness research. I have no problem with using this research to determine which treatments are PAID FOR by public or private insurance companies, but I do think all options should be OFFERED to patients, with the possibility of a patient deciding to pay out-of-pocket for tests that are not deemed cost-effectiv…
1237948709	16413723	12/02/2010 21:44:02	12/02/2010 21:48:41	2	1	1	1					3		3	1	4	1	2	1	4	1	2	2	3	1	1	1					1		1		1	1			1									I do not fully understand your question with regard to limiting reinbursement and ability to repay loans. I would be willing to see salary freeze or small decrease as I plan on being a specalist, who are maybe slightly overpaid in this country. Also, Ob/gyn does not well fit into your types of physicians, something to consider. Good luck with this survery!
1237972842	16413723	12/02/2010 22:01:20	12/02/2010 22:06:09	4	2	1						2		7	1	7	1	2	1	4	2	1	4	3	1	2	2	1				1					1		1	1
1237984308	16413723	12/02/2010 22:08:54	12/02/2010 22:14:56	3	1	1						1		7	2	4	1	2	1	2	1	1	3	3	3	1	5					1					1			1				1			1	The huge increase in medical costs
1237990096	16413723	12/02/2010 22:13:44	12/02/2010 22:16:56	2	2	1						1		1	1	5	1	2	1	1	1	1	4	4	1	2	1	1		1		1						1				1
1238020639	16413723	12/02/2010 22:36:53	12/02/2010 22:41:05	3	2	1						1		1	1	4	1	2	1	3	2	1	4	4	3	2	5			1		1		1			1									1
1238042710	16413723	12/02/2010 22:55:01	12/02/2010 22:59:57	2	1	1						1		1	2	2	1	2	1	1	2	1	4	3	2	1	1	1		1							1		1	1
1238045957	16413723	12/02/2010 22:57:59	12/02/2010 23:01:35	3	1	1						4		2	2	2	1	2	1	2	2	2	3	2	2	2	1						1				1		1				1			1
1238063504	16413723	12/02/2010 23:06:59	12/02/2010 23:29:30	2	1	1						1		7	2	6	1	2	1	4	1	2	3	4	1	1	1	1				1		1					1	1
1238082289	16413723	12/02/2010 23:29:54	12/02/2010 23:33:13	4	2		1					4		3	1	5	1	2	1	2	3	2	2	3	3	2	1							1		1	1							1	1
1238111112	16413723	12/02/2010 23:57:06	12/03/2010 00:04:08	2	2	1						1		1	1	4	1	2	1	2	1	1	3	3	1	2	3	1	1	1						1						1							I just have to say that I had an extremely difficult time choosing from the above topics. I think that they are all exceptionally important in their own right, and when I got to the end of the list there were only a handful that I didn't have an initial, visceral reaction to. I hope that this survey creates change in the system which should support future medical professionals, especially those c…
1238142918	16413723	12/03/2010 00:29:36	12/03/2010 00:32:12	3	2	1						3		2	2	6	1	2	1	2	2	2	3	3	3	2	1
1238145842	16413723	12/03/2010 00:32:37	12/03/2010 00:35:41	2	1		1					1		3	2	5	1	2	1	3	2	2	3	2	2	1	5	1						1				1	1			1
1238146737	16413723	12/03/2010 00:33:30	12/03/2010 00:35:38	3	2	1						4		4	2	5	1	2	1	2	1	1	4	4	2	1	5	1				1			1	1								1
1238159927	16413723	12/03/2010 00:46:38	12/03/2010 01:08:24	2	2	1						2		2	1	5	1	2	1	2	2	1	4	2	2	2	5				1		1			1	1							1					I do not feel that the above questions are too general to adequately reflect my true feelings on health care. For example, I think the current culture of medicine needs to change from one in which the excessive over-prescribing of drugs and performing unnecessary procedures (done to ""cover all the bases"") must change to a culture that never restricts an expensive drug or procedure from a patien…
1238165608	16413723	12/03/2010 00:52:52	12/03/2010 00:55:37	3	2	1						2		2	2	5	1	2	1	2	3	1	4	4	4	3	1	1				1						1	1					1
1238175458	16413723	12/03/2010 01:03:27	12/03/2010 01:07:54	2	2	1						1		3	2	4	1	2	1	2	1	2	3	3	3	2	1	1	1			1		1			1				1	1
1238178939	16413723	12/03/2010 01:07:26	12/03/2010 01:12:45	3	2	1						3		3	2	6	1	2	1	2	2	1	4	3	2	1	5					1	1				1			1				1
1238200561	16413723	12/03/2010 01:31:45	12/03/2010 01:35:07	2	2	1						2		5	1	7	1	2	1	2	2	2	4	4	4	1	5	1		1	1	1					1
1238216238	16413723	12/03/2010 01:50:17	12/03/2010 01:54:41	3	2	1						2		1	1	5	1	2	1	2	2	1	4	3	2	2	2					1					1			1				1	1
1238235170	16413723	12/03/2010 02:14:01	12/03/2010 02:20:20	4	2		1					3		2	1	6	1	2	1	2	1	1	4	3	3	1	5						1			1				1					1		1	Salary discrepancies between specialties/subspecialties compared to primary care.
1238237192	16413723	12/03/2010 02:16:40	12/03/2010 02:22:01	2	2	1						1		4	1	5	1	2	1	4	2	1	4	3	2	1	3	1		1				1			1			1
1238237326	16413723	12/03/2010 02:16:50	12/03/2010 02:21:54	2	1	1						1		1	1	4	1	2	1	4	2	1	3	4	3	2	1	1				1			1		1								1
1238237680	16413723	12/03/2010 02:17:24	12/03/2010 02:24:32	3	1		1					1		7	1	7	1	3	1	4	1	2	2	2	1	1	1					1	1	1		1									1
1238238586	16413723	12/03/2010 02:17:28	12/03/2010 02:23:59	2	1	1						1		1	1	4	1	2	1	4	1	2	4	4	3	2	5			1		1			1		1					1
1238243766	16413723	12/03/2010 02:24:35	12/03/2010 02:31:27	4	2	1						1		7	2	4	1	2	1	4	2	1	2	2	2	1	5						1	1						1	1			1
1238249439	16413723	12/03/2010 02:32:36	12/03/2010 02:38:23	3	1					1		3		7	2	6	1	2	1	2	1	2	4	4	3	2	3		1			1	1							1					1
1238258374	16413723	12/03/2010 02:44:28	12/03/2010 02:50:42	2	1						1	1		2	1	6	1	2	1	2	2	1	4	2	1	3	1	1	1			1					1	1		1					1
1238260722	16413723	12/03/2010 02:47:41	12/03/2010 02:54:06	2	2	1						1		1	2	6	1	2	1	4	2	1	2	4	3	1	4	1	1			1		1	1
1238283288	16413723	12/03/2010 03:17:58	12/03/2010 03:24:00	3	1		1					4		3	2	5	1	3	1	2	4	1	4	1	1	2	1			1		1					1				1						1	decreasing premiums on health insurance for middle class
1238296631	16413723	12/03/2010 03:35:46	12/03/2010 03:39:44	2	1	1						1		2	2	5	1	2	1	4	1	1	4	4	3	2	2	1				1		1			1	1
1238305868	16413723	12/03/2010 03:48:44	12/03/2010 03:56:30	4	2	1						4		1	1	5	1	2	1	3	2	1	4	3	4	1	3	1				1					1			1				1					The statement ""I would favor limiting reimbursement and the ability to repay student loans if that would help expand access to basic health care for those currently lacking such care"" is clearly leading and not a very effective way to get valid responses to student opinion on reimbursement reform.
1238310812	16413723	12/03/2010 03:55:27	12/03/2010 04:01:50	2	2	1						1		1	2	4	1	2	1	4	3	1	4	4	3	1	2	1	1		1	1							1
1238343014	16413723	12/03/2010 04:47:38	12/03/2010 04:51:39	4	1	1						4		3	2	2	1	2	1	2	2	3	2	3	2	1	5					1	1		1					1							1	Promotion of unproven medical/alternative treatments (i.e. acupuncture, chiropractic treatments, etc)
1238352744	16413723	12/03/2010 05:05:36	12/03/2010 05:10:00	2	2	1						1		3	1	4	1	2	1	1	2	1	3	2	2	2	1			1		1		1			1			1
1238686092	16413723	12/03/2010 14:29:54	12/03/2010 14:34:06	3	1	1						1		1	2	3	1	2	1	2	1	1	4	3	4	2	5	1				1		1			1					1
1238822903	16413723	12/03/2010 16:05:13	12/03/2010 16:11:43	2	2	1						2		1	2	1	1	2	1	4	2	2	2	3	3	2	5						1		1		1		1					1
1239018575	16413723	12/03/2010 18:26:03	12/03/2010 18:29:52	3	2	1						4		1	1	5	1	2	1	4	2	1	3	3	2	2	1		1	1		1	1											1
1239316003	16413723	12/03/2010 22:07:23	12/03/2010 22:12:54	3	1	1						2		1	1	5	1	3	1	4	2	1	4	4	3	1	5	1				1					1			1		1
1239343086	16413723	12/03/2010 22:32:00	12/03/2010 22:41:14	3	2	1						1		4	2	5	1	2	1	2	2	2	4	4	4	2	4			1		1					1				1					1
1239348587	16413723	12/03/2010 22:37:23	12/03/2010 23:01:00	3	1	1						3		4	2	5	2	4	1	4	3	2	2	3	3	2	5				1			1		1						1				1
1239362140	16413723	12/03/2010 22:52:17	12/03/2010 23:09:31	3	2	1						1		1	2	2	1	2	3	3	2	1	4	4	4	1	1			1				1	1	1				1									I really hope health care ""reform"" continues, because there is obviously still so much work to be done and I think the US could really learn a lot by seriously looking at what other countries have done to be successful in health care and other important issues. Additionally, there is a lot more work that needs to be done in other areas, such as infrastructure, energy and education if we would l…
1239400320	16413723	12/03/2010 23:38:10	12/03/2010 23:44:25	2	2	1						2		3	1	1	1	3	1	1	1	3	3	3	3	3	5	1		1				1						1	1
1239431500	16413723	12/04/2010 00:22:23	12/04/2010 00:26:08	2	2	1						1		7	1	3	1	2	1	4	3	1	3	2	2	2	3		1					1		1				1						1
1239470354	16413723	12/04/2010 01:22:43	12/04/2010 01:27:58	3	2		1					4		3	1	6	2	3	1	2	1	1	2	2	1	2	5			1					1	1			1						1				limiting reimbursement for expensive drugs and procedures should not be in the same category; they are completely different. i dont think decreasing reimbursement for procedures should be done, but I do believe drugs should not cost so much.
1239488581	16413723	12/04/2010 01:53:44	12/04/2010 02:00:04	3	2		1					1		4	2	4	1	2	1	2	2	1	4	3	2	2	5	1				1		1			1								1				I'd be very interested in the results-is it possible to notify survey-takers of them or where they get published?
1239538612	16413723	12/04/2010 03:25:22	12/04/2010 03:32:35	2	1	1						2		1	2	2	1	2	1	2	4	4	4	4	4	2	1				1		1	1			1					1							This survey seemed to have leading questions
1239601255	16413723	12/04/2010 05:53:03	12/04/2010 05:57:31	3	2	1						2		1	2	7	2	4	1	4	2	2	2	3	2	2	5		1	1		1	1											1
1239608977	16413723	12/04/2010 06:17:45	12/04/2010 06:23:05	3	2	1						4		4	2	5	1	2	1	2	2	1	3	3	3	1	5					1		1			1			1					1
1239682540	16413723	12/04/2010 11:02:33	12/04/2010 11:09:07	3	2	1						3		4	1	1	1	3	1	2	3	3	2	1	3	3	1						1	1					1					1		1
1239833100	16413723	12/04/2010 16:40:51	12/04/2010 16:45:24	3	1	1						7	MD-PhD, research years	7	2	2	1	3	1	2	2	1	3	3	3	2	1									1	1		1					1	1
1239890927	16413723	12/04/2010 18:23:22	12/04/2010 18:27:35	4	2			1				4		1	1	4	1	2	1	2	2	1	4	4	4	2	5	1				1				1			1			1
1240015729	16413723	12/04/2010 22:05:25	12/04/2010 22:08:56	3	1	1						4		2	2	1	2	3	1	2	1	1	4	3	2	1	1			1					1	1			1						1
1240016522	16413723	12/04/2010 22:07:15	12/04/2010 22:12:48	2	1	1						1		1	1	7	2	3	1	2	1	2	3	3	2	1	2	1			1	1		1									1
1240016962	16413723	12/04/2010 22:07:47	12/04/2010 22:12:58	3	2	1						1		3	2	7	2	3	1	2	2	2	3	3	3	1	1	1				1	1				1
1240017268	16413723	12/04/2010 22:08:31	12/04/2010 22:13:48	3	1	1						4		3	2	6	2	3	1	2	2	2	2	3	2	1	1			1			1	1	1					1
1240017377	16413723	12/04/2010 22:08:40	12/04/2010 22:15:59	4	2	1						4		4	2	6	2	3	1	1	2	1	4	3	2	2	3			1		1								1			1	1
1240022088	16413723	12/04/2010 22:18:50	12/04/2010 22:20:50	2	2		1					1		2	2	6	2	3	1	2	2	2	3	3	2	2	1
1240026038	16413723	12/04/2010 22:26:55	12/04/2010 22:31:15	2	1	1						1		1	2	3	2	3	1	4	2	1	4	4	3	2	1	1		1		1					1			1		1
1240027606	16413723	12/04/2010 22:30:11	12/04/2010 22:35:00	3	2		1					3		7	2	6	2	3	1	4	2	1	3	3	2	2	5	1		1		1		1						1
1240027729	16413723	12/04/2010 22:30:35	12/04/2010 22:35:06	2	2		1					2		4	2	5	2	3	1	4	2	1	3	3	2	1	2		1	1						1	1							1
1240029706	16413723	12/04/2010 22:34:42	12/04/2010 22:36:58	2	1	1						2		3	1	7	2	3	1	2	2	3	4	3	2	2	1	1		1		1		1	1
1240030865	16413723	12/04/2010 22:36:29	12/04/2010 22:41:11	2	1		1					1		2	1	5	2	3	1	2	2	3	4	2	2	2	5			1		1	1		1		1
1240034661	16413723	12/04/2010 22:28:29	12/04/2010 22:54:20	3	2	1						1		7	1	8	2	3	1	2	1	1	4	2	1	3	4	1	1		1		1			1	1		1			1		1	1	1
1240036202	16413723	12/04/2010 22:47:55	12/04/2010 22:50:47	3	1	1						3		7	2	7	2	3	1	4	2	1	3	3	3	1	5		1			1		1		1				1
1240036512	16413723	12/04/2010 22:48:20	12/04/2010 22:56:10	3	1	1	1					1		7	2	1	2	3	1	2	2	1	4	3	1	2	1					1					1				1	1		1
1240037609	16413723	12/04/2010 22:50:00	12/04/2010 22:57:24	3	1	1						4		2	2	6	2	3	1	2	1	3	3	2	3	2	1
1240039159	16413723	12/04/2010 22:54:30	12/04/2010 22:58:39	3	1	1						4		4	2	4	2	3	1	2	1	3	4	4	4	1	1									1	1			1				1	1
1240039383	16413723	12/04/2010 22:55:06	12/04/2010 23:04:02	2	1	1						2		7	1	7	2	3	1	1	1	1	1	2	2	1	1			1			1			1						1				1
1240044998	16413723	12/04/2010 23:07:23	12/04/2010 23:10:52	2	1	1						1		7	1	5	2	3	1	1	4	2	3	3	3	1	5	1	1	1		1	1
1240047191	16413723	12/04/2010 23:11:54	12/04/2010 23:16:21	2	2	1						2		2	2	4	2	3	1	2	3	2	2	2	1	3	2		1	1					1	1									1
1240051984	16413723	12/04/2010 23:22:41	12/04/2010 23:27:51	3	1	1						2		4	2	6	2	3	1	4	1	1	4	3	2	2	5					1			1	1				1				1					I support the legislation but feel more needs to be done to control costs from pharm and medical device companies.
1240052814	16413723	12/04/2010 23:24:40	12/04/2010 23:27:50	3	2	1						2		4	1	1	2	3	1	2	2	3	2	2	2	2	2			1	1				1						1					1
1240060839	16413723	12/04/2010 23:42:41	12/04/2010 23:45:34	3	2	1						2		3	2	7	2	3	1	1	2	4	3	4	4	1	1				1	1	1				1			1
1240071644	16413723	12/05/2010 00:06:50	12/05/2010 00:31:56	3	1	1						2		4	1	7	2	3	1	2	1	1	3	3	2	2	1			1						1	1			1				1
1240078042	16413723	12/05/2010 00:20:40	12/05/2010 00:26:24	3	1	1						2		1	2	7	2	3	1	4	4	1	2	3	3	2	5					1		1	1				1	1
1240082317	16413723	12/05/2010 00:31:54	12/05/2010 00:40:57	2	1					1		2		2	2	6	2	3	1	2	2	1	3	3	3	2	1	1		1		1				1	1												A viewpoint explained to me by a 4th year resident that I hold on this issue is that older physicians are especially against change as it limits and/or changes how they earn their money, residents are mixed on it as not all of them are cemented in the old way of doing work and the new generation of physicians will likely care the least about the changes because we have never been part of a system…
1240087951	16413723	12/05/2010 00:45:36	12/05/2010 00:50:05	2	2		1					2		1	2	5	2	3	1	4	2	4	4	3	2	2	1		1		1	1		1										1
1240089794	16413723	12/05/2010 00:49:29	12/05/2010 00:52:56	3	1	1						1		1	2	6	2	3	1	3	2	1	4	3	3	1	1	1				1					1			1				1
1240091672	16413723	12/05/2010 00:53:32	12/05/2010 00:58:27	3	1		1					2		6	2	4	2	3	1	2	2	3	4	3	3	3	5	1				1					1					1				1
1240095608	16413723	12/05/2010 01:02:21	12/05/2010 02:16:42	3	1	1						2		3	1	8	2	3	1	4	4	2	1	2	1	1	1			1			1	1		1	1
1240111057	16413723	12/05/2010 01:37:36	12/05/2010 01:42:32	2	2	1						3		4	2	6	2	3	1	4	2	3	3	4	2	3	1			1				1		1	1			1	1
1240122052	16413723	12/05/2010 02:02:15	12/05/2010 02:04:56	3	1						1	2		3	2	4	2	3	1	1	1	2	3	3	3	2	3	1	1				1								1
1240122652	16413723	12/05/2010 02:03:32	12/05/2010 02:07:43	2	2	1						2		1	1	5	2	3	1	3	2	2	1	2	3	2	1	1	1								1		1	1
1240145103	16413723	12/05/2010 02:54:36	12/05/2010 02:58:34	3	2	1						4		1	2	6	1	3	1	2	2	2	4	3	1	2	2	1		1		1					1					1
1240145898	16413723	12/05/2010 02:56:37	12/05/2010 03:00:23	2	2	1						2		1	2	2	2	3	1	2	2	2	3	3	2	1	1	1	1			1					1		1
1240162990	16413723	12/05/2010 03:41:29	12/05/2010 03:59:09	3	2	1						4		3	1	7	2	3	1	2	1	1	2	1	1	1	1		1				1	1	1											1			The 5 issues I list are issues I think doctors SHOULD stand against. I am NOT an advocate for limited reimbursement and mandatory medicaid acceptance. Unfortunately doctors have poor organization and representation on these issues. Doctors unions should organize around subspecialty and should begin to advocate for these issues before we are pushed out by other interest groups (bigpharma, aarp, in…
1240164682	16413723	12/05/2010 03:46:43	12/05/2010 03:51:53	2	1	1						1		2	2	4	2	3	1	4	2	2	3	2	1	2	2	1		1	1	1					1			1				1
1240175256	16413723	12/05/2010 04:13:33	12/05/2010 04:19:27	3	2		1					2		1	1	5	2	3	1	2	2	1	4	2	1	2	1	1	1							1						1		1					I feel the reimbursement definitions should have been clarified. Are you referring to reimbursements to us as future doctors? Or the patients who would be reimbursed for purchase of expensive drugs? It is not clear why doctors would be reimbursed for drugs, or if you meant patients.
1240194424	16413723	12/05/2010 05:20:56	12/05/2010 05:29:07	3	2	1						3		7	2	3	2	3	1	4	1	1	4	4	2	1	1		1	1							1			1				1
1240310686	16413723	12/05/2010 13:41:33	12/05/2010 13:47:22	3	2	1						2		3	1	6	2	3	3	2	2	3	3	3	2	2	1			1			1				1		1					1
1240311796	16413723	12/05/2010 13:40:34	12/05/2010 13:53:34	3	2	1						3		4	1	4	2	3	1	4	2	2	3	3	1	1	2	1		1		1	1				1
1240317490	16413723	12/05/2010 13:58:32	12/05/2010 14:06:10	3	2	1						2		4	1	7	2	3	1	2	2	2	3	3	2	2	1			1		1				1				1				1
1240319942	16413723	12/05/2010 14:04:37	12/05/2010 14:08:50	3	1	1						3		4	2	4	2	3	1	2	2	2	3	3	2	1	1		1			1		1			1			1
1240328999	16413723	12/05/2010 14:24:47	12/05/2010 14:27:49	2	2	1						2		3	1	4	2	3	1	2	2	1	4	3	1	2	1	1		1						1	1			1
1240333111	16413723	12/05/2010 14:34:04	12/05/2010 14:38:30	2	2					1		3		1	1	2	2	3	3	4	1	1	4	3	3	2	1	1	1		1						1			1
1240334918	16413723	12/05/2010 14:19:50	12/05/2010 14:40:13	3	2		1					4		6	1	3	2	3	1	2	2	2	3	3	2	1	1		1					1		1	1		1
1240351448	16413723	12/05/2010 15:12:30	12/05/2010 15:17:18	3	1	1						2		4	2	4	2	3	1	1	1	1	1	1	1	1	1		1					1								1		1		1
1240359275	16413723	12/05/2010 15:28:47	12/05/2010 15:34:25	2	2	1						3		3	1	7	2	3	1	1	1	3	2	1	1	1	1									1	1							1	1
1240359570	16413723	12/05/2010 15:29:22	12/05/2010 15:35:47	2	1			1				1		4	1	7	2	3	1	2	2	1	4	2	3	2	2	1	1			1					1					1
1240363318	16413723	12/05/2010 15:36:36	12/05/2010 15:40:20	2	1		1					3		3	2	6	2	3	1	4	1	2	3	2	1	2	1			1			1	1										1	1
1240370008	16413723	12/05/2010 15:48:50	12/05/2010 15:54:09	3	1	1						4		4	2	8	2	3	1	2	4	1	1	3	3	1	1	1	1			1											1	1
1240375214	16413723	12/05/2010 15:59:59	12/05/2010 16:06:06	3	1	1						7	I am doing research for a year between 3rd and 4th year	1	1	5	2	3	1	3	2	1	4	4	2	1	1		1	1							1			1							1	Culture of a fear of central government that distorts the public's willingness to trust a single payer system	thanks for doing this.
1240375261	16413723	12/05/2010 16:00:10	12/05/2010 16:07:01	3	2	1						3		4	1	4	2	3	1	2	2	2	1	3	3	1	5		1								1			1	1			1
1240376051	16413723	12/05/2010 16:01:58	12/05/2010 16:06:07	2	2	1						2		1	1	2	2	3	1	4	2	2	4	4	3	2	1	1									1		1	1					1
1240383471	16413723	12/05/2010 16:16:07	12/05/2010 16:18:52	2	1	1						1		3	2	1	2	3	1	2	2	1	4	3	2	1	3	1				1					1			1				1
1240383614	16413723	12/05/2010 16:16:23	12/05/2010 16:20:30	2	1		1					1		3	2	3	2	3	1	3	1	2	2	2	1	1	5		1				1	1		1				1
1240383721	16413723	12/05/2010 14:43:48	12/05/2010 16:21:18	3	1	1						2		6	2	4	2	3	1	1	1	2	3	2	2	2	1		1	1				1	1	1									1
1240384270	16413723	12/05/2010 16:17:10	12/06/2010 00:06:37	2	1		1					2		7	1	3	2	3	1	2	2	1	4	3	2	3	3			1	1							1					1	1
1240385427	16413723	12/05/2010 16:19:25	12/05/2010 16:24:05	2	1		1					3		3	1	4	2	3	1	2	2	1	4	3	2	1	2					1		1		1	1			1
1240385475	16413723	12/05/2010 16:19:26	12/05/2010 16:22:32	2	1		1					2		2	2	7	2	3	1	4	1	2	3	3	2	2	3
1240386339	16413723	12/05/2010 16:15:04	12/05/2010 16:26:15	2	2		1					1		7	2	6	2	3	3	4	2	1	3	3	3	1	2
1240386763	16413723	12/05/2010 16:22:08	12/05/2010 16:25:01	3	2	1						4		2	1	4	2	3	1	1	1	2	1	1	1	2	1		1					1		1					1	1
1240386869	16413723	12/05/2010 16:22:23	12/05/2010 16:28:19	3	1	1						3		3	1	1	2	3	1	3	2	1	4	4	4	2	4			1		1	1			1	1
1240389117	16413723	12/05/2010 16:26:33	12/05/2010 16:29:55	3	2	1						3		4	1	3	2	3	1	3	2	1	4	4	3	1	2					1		1			1	1							1
1240389821	16413723	12/05/2010 16:27:55	12/05/2010 16:34:59	3	2	1						2		4	1	1	2	3	1	2	4	1	4	4	3	2	5	1	1	1										1							1	health care practice that undermines human dignity -- e.g. inattention to ""good death,"" lack of moral urgency in public advocacy	would like to discuss these redistributive ethics questions in more detail than offered here (I consider myself a social democrat sympathetic to Medicare-for-all proposals)
1240391305	16413723	12/05/2010 16:30:17	12/05/2010 16:35:13	2	1					1		2		1	1	3	2	3	1	2	2	1	3	4	3	1	1	1				1	1				1							1
1240391686	16413723	12/05/2010 16:31:06	12/05/2010 16:35:07	4	2		1					1		3	2	5	2	3	1	4	1	2	2	1	4	1	1			1				1		1					1					1
1240392856	16413723	12/05/2010 16:34:01	12/05/2010 16:36:01	2	2	1						3		2	1	6	2	3	1	1	1	3	3	2	2	2	2			1			1			1	1		1
1240393714	16413723	12/05/2010 16:35:44	12/05/2010 16:40:05	2	2						1	3		3	2	6	2	3	1	2	2	1	4	3	4	2	3			1				1						1		1		1
1240393993	16413723	12/05/2010 16:36:13	12/05/2010 16:39:53	2	2	1						1		3	2	4	2	3	1	1	1	2	2	3	1	2	5	1		1		1								1				1
1240394049	16413723	12/05/2010 16:36:25	12/05/2010 16:53:48	5	1	1						4		3	1	8	2	3	1	4	1	2	3	2	2	1	1			1				1		1					1					1			A couple of the questions were written in such a way as to force a false answer. For instance, ""I would favor limiting reimbursement for expensive drugs and procedures if that would help expand access to basic health care for those currently lacking such care."" I have different opinions regarding expensive drugs vs expensive procedures but was forced by the question to provide one answer for bo…
1240394706	16413723	12/05/2010 16:37:59	12/05/2010 16:42:57	2	1		1					1		2	2	4	1	3	1	2	2	4	4	3	3	2	2	1			1	1					1							1
1240394944	16413723	12/05/2010 16:38:04	12/05/2010 16:42:59	2	1	1						1		7	1	7	2	3	1	2	4	2	2	1	1	2	5		1	1				1		1										1
1240395091	16413723	12/05/2010 16:38:49	12/05/2010 16:55:43	2	2		1					3		3	2	5	2	3	1	1	1	1	3	2	2	2	1			1		1	1			1				1
1240395667	16413723	12/05/2010 16:39:55	12/05/2010 16:44:16	3	1		1					3		3	2	3	2	3	1	4	1	1	4	3	2	2	1			1		1	1			1					1
1240396005	16413723	12/05/2010 16:40:42	12/05/2010 16:44:26	3	2					1		4		1	2	2	1	3	1	1	3	1	1	2	1	2	1		1				1				1	1			1
1240397107	16413723	12/05/2010 16:42:59	12/05/2010 16:47:18	2	2	1						2		7	1	4	2	3	1	4	2	2	3	3	3	2	1	1	1			1			1		1
1240398038	16413723	12/05/2010 16:44:51	12/05/2010 16:49:19	2	2	1						3		1	2	1	2	3	1	4	3	3	2	2	2	3	1			1		1		1						1		1
1240398585	16413723	12/05/2010 16:46:04	12/05/2010 16:49:12	3	2	1						2		1	2	7	2	3	1	4	2	2	4	3	2	2	5	1				1					1			1					1
1240399523	16413723	12/05/2010 16:47:49	12/05/2010 16:52:01	3	1	1						2		7	2	5	2	3	1	2	2	1	3	3	3	2	5	1				1					1		1					1
1240399619	16413723	12/05/2010 16:48:09	12/05/2010 16:54:22	3	2	1						1		3	1	7	2	3	2	4	2	2	3	3	3	1	1			1	1	1	1	1	1	1	1	1	1	1					1
1240399881	16413723	12/05/2010 16:48:45	12/05/2010 16:50:50	2	1		1				1	1		2	2	6	2	3	1	2	1	1	3	3	2	2	1			1			1				1					1			1
1240400331	16413723	12/05/2010 16:49:28	12/05/2010 16:56:21	3	1	1						1		2	2	6	2	3	1	4	2	2	2	3	2	2	4					1	1	1			1			1
1240400379	16413723	12/05/2010 16:49:41	12/05/2010 16:53:36	2	2	1						1		1	2	6	2	3	1	2	2	2	3	3	3	2	5	1				1					1			1				1
1240401678	16413723	12/05/2010 16:51:55	12/05/2010 16:55:32	2	1	1						1		4	2	1	2	3	1	1	1	4	1	3	2	1	1											1	1		1	1				1
1240402534	16413723	12/05/2010 16:53:51	12/05/2010 16:58:32	2	2		1					2		3	2	6	2	3	1	2	1	1	4	2	2	2	5	1								1	1							1		1
1240403029	16413723	12/05/2010 16:54:50	12/05/2010 17:00:01	2	1	1						1		7	2	1	2	3	1	2	2	1	4	3	3	3	5				1								1			1		1	1
1240408674	16413723	12/05/2010 17:05:13	12/05/2010 17:08:47	3	1	1						1		2	1	2	2	3	1	2	2	1	4	3	3	2	1	1		1				1		1				1
1240410432	16413723	12/05/2010 17:08:04	12/05/2010 17:18:12	3	2	1						4	MD/PhD	5	2	2	2	3	1	2	2	3	3	2	2	2	1		1				1						1				1		1
1240412659	16413723	12/05/2010 17:12:17	12/05/2010 17:14:36	2	1		1					1		4	1	4	2	3	1	2	1	1	2	3	2	2	3
1240413995	16413723	12/05/2010 17:14:36	12/05/2010 17:18:11	2	2		1					3		1	1	5	2	3	1	2	2	1	4	3	2	2	1			1				1			1			1					1
1240416310	16413723	12/05/2010 17:18:55	12/05/2010 17:21:00	3	1	1						1		7	2	1	2	3	1	4	2	1	4	3	2	2	1
1240416937	16413723	12/05/2010 17:20:21	12/05/2010 17:24:28	2	1		1					2		3	1	4	2	3	1	2	2	1	3	2	1	1	3				1	1	1					1						1
1240418698	16413723	12/05/2010 17:23:46	12/05/2010 17:30:16	2	1	1						1		7	2	2	2	3	1	4	2	2	3	3	3	2	4	1						1			1			1				1
1240419466	16413723	12/05/2010 17:23:56	12/05/2010 17:27:54	3	1	1						2		7	2	1	2	3	1	4	2	1	4	4	4	3	4	1		1						1			1	1
1240419885	16413723	12/05/2010 17:26:23	12/05/2010 17:29:53	2	1	1	1					1		2	1	6	2	3	1	2	1	2	3	3	3	1	1		1	1		1		1		1
1240420021	16413723	12/05/2010 17:26:48	12/05/2010 17:30:01	3	1	1						1		4	2	6	2	3	1	2	1	2	3	4	4	1	5					1			1			1				1		1
1240421110	16413723	12/05/2010 17:28:48	12/05/2010 17:35:16	2	2			1				1		3	2	7	2	3	3	2	1	1	3	3	2	1	5	1									1		1	1				1
1240421653	16413723	12/05/2010 17:29:34	12/05/2010 17:46:22	3	2		1					4		2	1	7	2	3	1	2	1	2	4	1	1	3	1		1	1		1	1			1													At the start of medical school, I would have referred to myself as very liberal. I would now call myself a moderate.
1240425616	16413723	12/05/2010 17:37:32	12/05/2010 17:41:30	3	2		1					1		1	2	4	2	3	1	2	1	2	4	3	1	2	1	1		1	1			1											1
1240427533	16413723	12/05/2010 17:41:30	12/05/2010 17:45:45	2	2	1						1		2	1	6	2	3	1	2	2	3	4	3	1	3	2			1	1			1						1				1
1240427752	16413723	12/05/2010 17:41:58	12/05/2010 17:46:35	2	2		1					1		1	2	3	2	3	1	1	2	2	3	3	2	1	5						1				1		1	1				1
1240433174	16413723	12/05/2010 17:52:59	12/05/2010 18:00:15	3	1			1				4		2	2	2	2	3	1	2	1	1	4	3	1	1	5	1			1	1		1									1
1240434303	16413723	12/05/2010 17:55:08	12/05/2010 17:58:56	2	1		1					2		4	2	1	2	3	1	2	2	1	3	3	3	1	1					1		1					1	1				1
1240437505	16413723	12/05/2010 18:01:54	12/05/2010 18:04:53	2	1		1					1		3	2	5	2	3	1	2	1	3	2	2	2	2	1			1			1			1
1240441589	16413723	12/05/2010 18:10:24	12/05/2010 18:14:32	2	2		1			1		1		7	2	4	2	3	1	2	1	2	4	3	2	1	5
1240442157	16413723	12/05/2010 18:11:15	12/05/2010 18:18:11	3	1					1		2		2	1	3	2	3	1	1	2	2	4	3	2	1	3	1		1		1	1			1
1240445420	16413723	12/05/2010 18:17:59	12/05/2010 18:23:16	2	1	1						1		4	2	7	2	3	1	4	1	2	4	2	2	2	1					1		1		1				1				1
1240448151	16413723	12/05/2010 18:23:13	12/05/2010 18:27:59	3	2	1						2		1	2	6	2	3	1	4	3	1	4	3	2	2	1			1	1	1	1				1
1240449998	16413723	12/05/2010 18:26:39	12/05/2010 18:31:41	3	2	1						3		3	1	5	2	3	1	2	2	3	4	2	3	2	2			1		1					1		1					1
1240450464	16413723	12/05/2010 18:27:47	12/05/2010 18:31:28	3	2		1					4		1	2	6	1	2	1	2	2	1	4	4	3	3	2	1				1					1							1		1
1240452914	16413723	12/05/2010 18:31:43	12/05/2010 18:37:01	2	1	1						1		4	2	1	2	3	1	2	2	2	3	3	3	1	1						1			1	1		1				1
1240454534	16413723	12/05/2010 18:35:40	12/05/2010 18:38:27	3	2	1						4		3	1	7	1	2	1	2	1	1	4	2	1	2	5			1				1	1	1	1
1240454860	16413723	12/05/2010 18:36:04	12/05/2010 18:41:39	3	2	1				1		3		1	1	5	1	2	1	1	2	2	4	3	4	3	2	1				1	1				1			1
1240455260	16413723	12/05/2010 16:27:10	12/05/2010 18:41:20	4	1	1						4		5	2	4	2	3	1	2	2	1	3	3	3	2	4	1		1		1					1							1
1240457763	16413723	12/05/2010 18:42:12	12/05/2010 18:45:30	3	2	1						3		1	2	8	2	3	1	2	3	2	2	2	1	1	1			1	1		1			1						1
1240458078	16413723	12/05/2010 18:42:18	12/05/2010 19:04:58	2	2		1					1		3	1	5	2	3	2	4	1	1	4	3	2	1	1			1				1			1		1	1
1240463649	16413723	12/05/2010 18:53:27	12/05/2010 18:58:40	2	1	1						3		2	2	6	2	3	1	4	2	3	2	1	1	2	1		1			1	1	1						1
1240464355	16413723	12/05/2010 18:54:43	12/05/2010 18:59:14	3	1	1						4		1	1	5	2	3	1	3	2	1	2	3	2	1	2	1				1					1						1		1
1240467060	16413723	12/05/2010 19:00:08	12/05/2010 19:08:46	2	2		1					2		4	2	4	2	3	1	4	1	2	3	3	1	2	1	1	1			1					1							1
1240470599	16413723	12/05/2010 19:06:57	12/05/2010 19:12:01	2	2	1						1		2	1	6	2	3	1	2	2	2	4	3	3	2	1			1		1					1		1	1
1240472302	16413723	12/05/2010 19:10:25	12/05/2010 19:14:12	3	1	1						4		3	2	4	2	3	1	1	2	2	2	3	2	2	5		1		1					1				1						1
1240472571	16413723	12/05/2010 19:10:59	12/05/2010 19:14:52	2	1		1					1		7	2	5	2	3	1	2	1	1	4	3	3	2	1
1240477878	16413723	12/05/2010 19:21:03	12/05/2010 19:24:21	3	1	1						4		7	1	3	2	3	1	1	3	1	1	1	1	2	5		1						1	1					1					1
1240480898	16413723	12/05/2010 19:26:41	12/05/2010 19:30:18	3	2	1						4		3	2	1	2	3	1	3	2	1	3	3	1	1	5						1	1	1					1				1
1240487485	16413723	12/05/2010 19:37:57	12/05/2010 19:52:25	2	1	1						3		2	1	4	1	2	1	4	1	1	4	2	1	1	3		1			1	1							1				1
1240493323	16413723	12/05/2010 19:49:23	12/05/2010 19:53:41	2	1	1						1		4	2	6	2	3	1	2	1	1	4	4	3	2	3	1		1		1							1					1
1240493892	16413723	12/05/2010 19:50:12	12/05/2010 19:57:35	2	1	1						1		4	1	5	2	3	1	2	2	1	3	4	3	2	1	1				1	1							1	1
1240495811	16413723	12/05/2010 19:52:44	12/05/2010 20:04:49	3	2	1						7	3rd year of PhD in MD/PhD program	7	2	1	1	3	1	2	1	2	2	4	3	1	1		1			1	1				1							1
1240496432	16413723	12/05/2010 19:55:02	12/05/2010 19:58:19	2	2		1					1		7	2	7	2	3	1	2	1	1	3	3	2	2	2
1240507521	16413723	12/05/2010 20:16:06	12/05/2010 20:20:39	3	1	1						7	Master's research year during MD	2	1	5	2	3	1	2	2	1	4	4	1	2	5			1				1										1	1		1	Need for a single payer system because of the huge waste inherent to the for-profit insurance system
1240509527	16413723	12/05/2010 20:20:43	12/05/2010 20:23:09	3	1	1						1		2	1	8	2	3	1	3	2	1	1	1	1	2	1
1240515033	16413723	12/05/2010 20:30:51	12/05/2010 20:33:40	2	2	1						1		3	2	6	2	3	1	3	2	1	3	2	2	2	1	1				1					1			1				1
1240515410	16413723	12/05/2010 20:31:50	12/05/2010 20:36:22	2	2					1		1		2	1	2	2	3	1	2	1	2	2	3	2	3	5								1	1	1		1				1
1240519225	16413723	12/05/2010 20:39:14	12/05/2010 20:43:25	3	2	1						4		4	2	6	2	3	1	1	2	2	2	2	2	2	1		1					1		1				1				1
1240528468	16413723	12/05/2010 20:57:08	12/05/2010 21:05:22	2	2		1					1		6	1	1	2	3	1	3	2	1	3	2	2	1	3			1				1			1							1	1
1240529748	16413723	12/05/2010 21:00:10	12/05/2010 21:03:42	2	2	1						1		7	2	1	2	3	1	4	1	1	3	3	3	1	2	1				1					1		1
1240533479	16413723	12/05/2010 21:07:12	12/05/2010 21:10:52	4	2	1						4		6	1	5	2	3	1	2	2	1	4	4	2	2	1	1		1		1							1	1
1240533683	16413723	12/05/2010 21:05:53	12/05/2010 21:12:54	3	1	1						4		3	1	4	2	3	1	1	3	2	3	1	1	3	1		1	1						1					1					1
1240533966	16413723	12/05/2010 21:07:44	12/05/2010 21:13:54	3	1	1						4		2	2	5	2	3	1	2	2	1	3	4	2	2	1	1				1		1			1							1
1240534950	16413723	12/05/2010 21:10:02	12/05/2010 21:17:47	3	2	1						1		1	2	8	2	3	1	4	2	1	4	3	3	1	1	1	1	1							1							1
1240539855	16413723	12/05/2010 21:19:18	12/05/2010 21:24:32	3	1	1						4		1	2	6	1	2	1	2	2	1	4	4	3	1	2	1	1	1		1								1
1240540400	16413723	12/05/2010 21:20:42	12/05/2010 21:24:19	3	1	1	1					4		4	2	4	2	3	1	2	2	1	4	3	3	1	4	1				1				1	1							1
1240547593	16413723	12/05/2010 21:33:56	12/05/2010 21:40:21	2	1	1						3		4	2	6	2	3	1	1	1	3	2	3	2	2	3		1					1		1			1								1	waste of resources on alternative/complementary medicine with no evidence of efficacy
1240559586	16413723	12/05/2010 21:55:45	12/05/2010 21:58:44	2	1	1						2		2	1	8	2	3	1	2	2	1	4	3	3	1	5	1									1		1	1				1
1240564024	16413723	12/05/2010 22:02:30	12/05/2010 22:23:05	3	1	1						4		3	1	3	2	3	1	2	1	1	4	4	3	1	1		1			1															1	Over-reimbursement for more influential specialties (Derm, Ophtho, Radiology, etc) at the expense of generalists / Under-reimbursement for interview time / Oversize drug company + device company profit margins	There is so much money to be saved (and redistributed to cover the un- or under-insured) by cutting profits of the mega-bucks specialties (is a dermatologist really so many times more important than an internist? Isn't it morally reprehensible that certain specialties limit residency spots to create a supply shortage and drive up reinbursement?), of prescription drug companies with 15% profit mar…
1240565602	16413723	12/05/2010 22:06:01	12/05/2010 22:10:14	2	2	1						1		4	2	7	2	3	1	4	2	1	4	3	3	2	3	1	1			1					1			1
1240567733	16413723	12/05/2010 22:09:57	12/05/2010 22:13:38	4	1	1						4		4	2	4	2	3	1	4	2	1	3	4	3	2	1		1			1		1						1		1
1240572216	16413723	12/05/2010 22:17:52	12/05/2010 22:23:21	3	2	1						4		1	2	5	1	1	1	2	2	1	3	4	2	1	5	1		1		1	1	1
1240573650	16413723	12/05/2010 22:20:05	12/05/2010 22:25:13	2	1	1						1		7	2	8	2	3	1	2	2	1	4	3	1	1	5			1		1					1			1				1
1240574045	16413723	12/05/2010 22:21:07	12/05/2010 22:24:00	3	1	1						1		1	1	4	2	3	1	1	2	1	3	3	1	1	1	1		1			1			1	1
1240575314	16413723	12/05/2010 22:23:23	12/05/2010 22:34:22	3	2	1						1		1	1	6	2	3	1	3	2	2	2	3	2	1	1	1	1			1				1						1
1240577357	16413723	12/05/2010 22:26:46	12/05/2010 22:31:48	5	2					1		2		1	1	8	2	3	1	2	2	1	4	3	4	3	1			1		1				1	1			1									The following question was EXTREMELY confusing: I would favor limiting reimbursement and the ability to repay student loans if that would help expand access to basic health care for those currently lacking such care. You should rewrite it.
1240585084	16413723	12/05/2010 22:41:07	12/05/2010 22:43:01	2	1		1					4		3	2	1	2	3	1	2	1	1	3	3	3	2	4
1240588032	16413723	12/05/2010 05:08:42	12/05/2010 22:50:47	2	1		1					2		2	1	4	2	3	1	1	1	2	2	2	1	1	1		1	1						1								1		1
1240606103	16413723	12/05/2010 23:19:30	12/05/2010 23:23:24	2	1	1						2		2	2	3	2	3	1	4	1	1	4	3	3	1	1	1				1					1			1				1
1240610175	16413723	12/05/2010 23:27:18	12/05/2010 23:30:28	2	2		1					1		7	2	1	2	3	1	1	1	2	3	2	2	1	3
1240613476	16413723	12/05/2010 23:34:05	12/05/2010 23:37:17	3	2	1						4		4	2	1	2	3	1	2	1	1	4	1	1	3	1					1	1			1						1	1
1240619372	16413723	12/05/2010 23:45:37	12/05/2010 23:50:54	2	2	1						2		6	2	2	2	3	1	2	1	1	2	2	2	3	5						1	1			1				1			1
1240625641	16413723	12/05/2010 23:47:19	12/06/2010 00:05:00	2	2		1					3		1	1	3	2	3	1	4	1	2	3	3	4	1	1	1		1	1					1						1
1240631496	16413723	12/06/2010 00:09:19	12/06/2010 00:14:00	3	2					1		4		1	1	6	2	3	1	2	2	1	3	3	1	2	1	1	1	1				1	1					1
1240636480	16413723	12/06/2010 00:19:35	12/06/2010 00:23:46	2	2		1					3		7	1	7	2	3	1	4	2	1	3	3	2	2	1	1	1			1				1	1
1240649720	16413723	12/06/2010 00:42:39	12/06/2010 00:46:36	3	1	1						4		3	2	1	2	3	1	4	1	2	2	1	1	2	1							1	1	1	1				1
1240652595	16413723	12/06/2010 00:47:31	12/06/2010 01:24:17	3	2	1						4		3	2	3	1	2	1	2	2	2	3	2	2	1	1	1	1			1	1									1
1240664132	16413723	12/06/2010 01:08:06	12/06/2010 01:13:11	3	2	1						3		4	1	6	2	3	1	1	1	2	3	3	3	1	5			1	1		1	1										1
1240677319	16413723	12/06/2010 01:32:47	12/06/2010 01:37:37	2	1		1					1		7	2	1	2	3	1	1	3	2	3	4	4	1	5				1		1		1	1								1
1240678214	16413723	12/06/2010 01:34:24	12/06/2010 01:40:03	4	1	1						3		1	1	8	2	3	1	2	2	1	4	3	1	2	5			1						1	1			1				1					some questions don't really make sense - not quite sure what i'm agreeing to
1240681857	16413723	12/06/2010 01:41:07	12/06/2010 01:45:39	2	2		1					1		1	2	4	2	3	1	1	2	2	2	3	2	1	1	1				1			1				1					1
1240682020	16413723	12/06/2010 01:27:18	12/06/2010 01:47:11	3	2			1				3		4	1	6	2	3	1	2	1	1	3	3	2	2	5	1	1				1			1			1
1240694685	16413723	12/06/2010 02:04:42	12/06/2010 02:10:16	3	2	1						4	8th year MD/PhD student	4	2	2	2	3	1	2	1	2	2	3	3	2	5		1			1					1		1					1
1240698095	16413723	12/06/2010 02:11:12	12/06/2010 02:17:06	3	1		1					4		2	2	6	2	3	1	2	1	2	1	3	3	2	1		1	1		1		1						1
1240698517	16413723	12/06/2010 02:11:56	12/06/2010 02:18:13	4	1	1						4		4	1	5	2	3	1	2	1	2	3	4	3	2	1					1				1	1			1				1
1240699306	16413723	12/06/2010 02:12:52	12/06/2010 02:17:13	2	1	1						1		7	1	1	2	3	1	2	2	1	3	3	3	2	4	1				1		1						1				1
1240702423	16413723	12/06/2010 02:18:44	12/06/2010 02:22:12	3	1	1						2		4	2	4	1	2	1	2	2	1	4	4	4	2	2	1				1			1		1			1
1240709547	16413723	12/06/2010 02:32:23	12/06/2010 02:39:33	2	1	1						2		7	2	8	2	3	1	4	1	2	3	1	1	2	5		1		1																1	Lack of reimbursement and overall pay/uncertainty in picking a specialty with what the salary differences will be with all the new healthcare policy changes
1240712285	16413723	12/06/2010 02:37:39	12/06/2010 02:42:02	3	2	1						3		3	2	4	1	2	1	2	1	2	3	3	2	2	1
1240712663	16413723	12/06/2010 02:38:13	12/06/2010 02:42:20	3	2	1						3		3	2	6	2	3	1	2	2	2	3	3	2	2	1		1	1				1			1					1
1240724586	16413723	12/06/2010 03:00:23	12/06/2010 03:02:43	3	1	1						4		1	1	5	1	3	1	1	1	1	4	4	3	2	5	1			1		1					1	1	1				1	1
1240733354	16413723	12/06/2010 03:15:52	12/06/2010 03:19:34	2	2		1					1		2	2	1	2	3	1	1	1	3	3	3	3	2	5			1									1		1	1		1
1240735279	16413723	12/06/2010 03:19:33	12/06/2010 03:23:37	2	1			1				3		7	2	5	2	3	1	4	2	2	4	3	1	1	1							1												1
1240747674	16413723	12/06/2010 03:43:25	12/06/2010 03:45:54	2	2		1					3		4	2	4	2	3	3	4	2	2	3	3	3	1	1							1		1	1				1			1
1240761065	16413723	12/06/2010 04:10:42	12/06/2010 04:14:00	3	2		1					4		2	2	3	1	4	1	3	2	1	3	3	2	2	1	1		1				1			1				1
1240761705	16413723	12/06/2010 04:12:05	12/06/2010 04:16:12	3	1	1						4		1	2	8	2	3	1	2	2	1	3	3	2	1	1			1							1			1			1	1
1240773339	16413723	12/06/2010 04:36:22	12/06/2010 04:39:53	3	2	1						4		1	1	7	2	3	1	2	2	1	4	3	1	2	1	1		1					1	1				1
1240777824	16413723	12/06/2010 04:46:06	12/06/2010 04:52:04	3	2	1						2		1	2	5	2	3	1	2	2	1	4	3	4	3	1	1				1					1			1				1
1240778643	16413723	12/06/2010 04:47:40	12/06/2010 04:54:04	3	1		1					3		1	1	7	2	3	1	2	1	1	4	3	2	2	5			1	1	1			1					1
1240788931	16413723	12/06/2010 05:10:13	12/06/2010 05:14:17	3	2	1						3		2	2	4	2	3	1	2	3	2	3	3	1	3	1		1	1						1	1										1	instead of going to the source of the problem (health insurance companies and pharmaceutical companies, the government is only targeting doctors
1240790484	16413723	12/06/2010 05:13:36	12/06/2010 05:18:16	3	1	1						4		3	2	7	2	3	1	2	4	2	2	2	2	1	5						1	1		1		1						1
1240792781	16413723	12/06/2010 05:19:50	12/06/2010 05:23:56	3	2	1						4		1	2	5	1	2	1	3	2	1	3	3	2	1	2	1				1					1			1				1
1240811587	16413723	12/06/2010 06:08:20	12/06/2010 06:14:30	3	1	1						4		2	2	3	1	2	1	1	1	1	2	2	2	1	4				1			1		1	1										1	Patients' not accepting their own responsibility for their own health.
1240830572	16413723	12/06/2010 07:03:48	12/06/2010 07:10:40	3	2	1						2		3	2	6	2	3	1	2	2	1	4	2	3	2	5	1					1				1				1			1					thanks!
1240955462	16413723	12/06/2010 11:52:05	12/06/2010 11:56:51	3	1	1						3		1	1	6	2	3	1	2	2	4	1	1	1	1	1							1		1	1	1
1240980459	16413723	12/06/2010 12:29:19	12/06/2010 12:43:44	3	2	1						2		3	1	6	2	3	1	2	1	1	3	3	2	2	1	1		1	1		1				1
1241030776	16413723	12/06/2010 13:30:08	12/06/2010 13:39:48	2	2			1				1		2	1	3	2	3	1	2	1	2	4	3	4	2	1			1	1	1					1							1
1241040206	16413723	12/06/2010 13:40:33	12/06/2010 13:43:26	2	2		1					1		3	2	6	2	3	1	3	1	2	3	3	2	2	1
1241064040	16413723	12/06/2010 14:02:10	12/06/2010 14:06:22	3	2	1						4		2	2	6	2	3	1	4	1	3	2	2	1	2	1		1			1	1			1	1
1241067190	16413723	12/06/2010 14:04:51	12/06/2010 14:08:48	2	2		1					1		7	2	3	2	3	1	2	2	4	4	4	3	2	5	1				1		1						1				1
1241104606	16413723	12/06/2010 14:31:39	12/06/2010 14:38:17	3	2		1					3		4	1	4	2	3	1	4	2	1	3	2	1	2	3	1		1		1	1	1		1		1		1	1					1
1241139718	16413723	12/06/2010 14:57:33	12/06/2010 15:02:47	3	2	1						4		1	1	4	2	3	1	4	2	1	4	3	2	2	1	1					1			1								1	1
1241141258	16413723	12/06/2010 14:58:34	12/06/2010 15:02:01	3	2	1						4		3	2	7	2	3	1	4	1	1	3	4	2	1	5	1						1			1	1						1
1241171545	16413723	12/06/2010 15:19:04	12/06/2010 15:23:54	2	2	1						1		4	2	1	2	3	1	2	1	3	3	1	1	2	1		1	1						1	1							1
1241205616	16413723	12/06/2010 15:41:47	12/06/2010 15:46:55	4	1	1						4		4	2	2	1	3	1	2	1	2	4	4	4	3	1		1			1	1			1	1
1241334254	16413723	12/06/2010 17:02:48	12/06/2010 17:05:53	3	1	1						3		1	2	5	2	3	1	2	4	3	1	1	1	3	1
1241365315	16413723	12/06/2010 17:22:57	12/06/2010 17:26:43	3	2	1						4		1	1	3	1	2	1	2	2	1	3	4	1	1	1		1								1		1					1	1
1241417031	16413723	12/06/2010 17:57:13	12/06/2010 18:01:35	3	1	1						4		2	1	4	2	3	1	2	1	1	1	2	1	1	5		1							1			1					1		1
1241444796	16413723	12/06/2010 18:16:06	12/06/2010 18:21:31	3	2	1				1		1		4	1	5	2	3	1	1	2	3	3	4	2	1	1							1				1		1				1
1241474337	16413723	12/06/2010 18:34:14	12/06/2010 18:40:28	3	2			1		1		4		1	2	3	2	3	1	4	4	2	2	2	2	2	1	1				1		1			1			1
1241482705	16413723	12/06/2010 18:40:46	12/06/2010 18:49:07	3	2		1					7	research year between 3rd and 4th year	3	2	6	2	3	1	2	2	2	2	4	2	1	1						1			1								1			1	Lack of acceptance of death and use of multiple palliative drugs and procedures that will not change outcome/ Not giving patients a fair chance to choose no intervention
1241566531	16413723	12/06/2010 19:35:22	12/06/2010 19:40:19	4	2		1					2		4	2	2	2	3	1	2	2	1	3	3	2	1	1	1									1			1				1	1
1241688615	16413723	12/06/2010 20:56:00	12/06/2010 21:09:41	3	1	1						4		4	2	6	2	3	1	2	2	1	4	4	3	1	2	1		1		1								1			1						Limiting reimbursement does not necessitate an impaired ability to repay student loans. Other options exist, such as the National Health Service grants, etc. This is a leading question. Also, the question on cost-effectiveness is vague and potentially misleading. Are you saying that in this situation cost-effectiveness will be the only data used to determine the treatments, without concern for qu…
1241750196	16413723	12/06/2010 21:35:19	12/06/2010 21:39:54	3	1	1						1		7	2	7	2	3	1	4	2	1	3	3	3	2	5	1		1		1	1				1
1241780319	16413723	12/06/2010 21:56:24	12/06/2010 22:03:34	2	2		1					1		1	2	7	2	3	1	2	2	1	4	3	4	1	1	1						1								1	1	1
1241788316	16413723	12/06/2010 22:01:54	12/06/2010 22:05:37	4	2	1						7	7th year MD/PhD	2	2	1	2	3	1	2	2	3	4	2	1	2	1
1241800709	16413723	12/06/2010 22:10:35	12/06/2010 22:15:45	2	1	1						1		7	1	6	2	3	1	1	1	2	2	3	1	1	1		1	1				1					1						1
1241832641	16413723	12/06/2010 22:33:35	12/06/2010 22:36:46	3	1	1						3		3	1	7	2	3	1	2	1	3	2	1	1	1	1		1	1			1				1	1
1241834001	16413723	12/06/2010 22:34:29	12/06/2010 22:41:52	2	2	1						1		3	2	8	2	3	3	2	2	1	4	4	2	1	2	1		1		1					1			1
1241847058	16413723	12/06/2010 22:44:34	12/06/2010 22:52:41	3	2	1						3		1	2	3	1	2	1	4	2	1	4	3	2	2	5	1	1			1					1				1								The cost-effectiveness question was a bit too narrow and was hard to answer- we don't know who you are implying would be making those decisions, etc. I absolutley favor research into cost-effectiveness, but with how the q was worded, i said i'm moderately opposed to using it (would need more info before saying i'm not at all opposed).
1241879454	16413723	12/06/2010 23:09:11	12/06/2010 23:18:25	4	1	1						4		3	2	6	2	3	1	2	1	1	3	3	1	1	1			1		1	1				1							1
1241881271	16413723	12/06/2010 23:11:32	12/06/2010 23:14:37	3	2	1						4		1	2	6	2	3	1	2	1	2	2	2	2	2	1		1				1			1	1							1
1241891860	16413723	12/06/2010 22:48:28	12/06/2010 23:24:36	3	1	1						3		7	2	5	2	3	3	2	3	1	2	4	3	1	5				1		1			1					1	1
1241947609	16413723	12/07/2010 00:12:21	12/07/2010 00:18:16	3	2	1						4		4	2	3	2	3	1	2	2	2	4	4	3	2	1						1			1						1	1	1
1242147841	16413723	12/07/2010 04:26:09	12/07/2010 04:30:12	2	2	1						1		3	2	1	2	3	1	2	4	2	3	2	1	2	1		1	1	1			1										1
1242230763	16413723	12/07/2010 07:31:00	12/07/2010 07:33:52	3	1	1						1		4	1	3	2	3	1	4	3	2	3	1	2	1	5							1						1			1
1242391040	16413723	12/07/2010 12:53:01	12/07/2010 12:57:08	2	1	1						1		3	2	6	1	3	1	1	2	3	1	3	3	1	1				1			1									1	1		1
1242395041	16413723	12/07/2010 12:58:11	12/07/2010 13:01:27	3	1	1						3	MD/PhD	2	2	1	1	3	1	3	1	1	4	2	1	1	1		1			1			1	1					1
1242396512	16413723	12/07/2010 13:00:20	12/07/2010 13:02:40	2	2	1						2		1	1	6	2	3	1	1	2	1	3	3	2	1	1	1		1			1						1		1
1242398724	16413723	12/07/2010 13:02:54	12/07/2010 13:09:33	3	1	1						1		3	2	7	1	3	1	4	3	2	1	1	3	1	1						1				1		1				1	1					Health Care is not a right.
1242408103	16413723	12/07/2010 13:13:55	12/07/2010 13:19:26	3	2	1						2		1	2	7	1	3	1	1	2	1	2	2	2	2	5	1		1				1			1					1
1242411268	16413723	12/07/2010 13:17:32	12/07/2010 13:29:26	2	2	1						2		7	2	7	1	3	1	4	1	2	3	2	2	2	1	1		1		1		1						1
1242411694	16413723	12/07/2010 13:18:04	12/07/2010 13:21:19	3	2	1						3		3	2	5	1	3	1	2	2	1	4	2	3	1	1					1	1	1			1			1
1242419194	16413723	12/07/2010 13:23:49	12/07/2010 14:49:35	3	2		1					2		7	2	7	1	3	1	2	2	1	4	2	3	2	5	1				1								1		1		1
1242421451	16413723	12/07/2010 13:28:45	12/07/2010 13:32:08	3	2	1						3		3	2	5	1	3	1	2	1	2	3	4	1	1	1			1			1				1				1			1
1242423153	16413723	12/07/2010 13:28:30	12/07/2010 13:49:04	2	1	1						2		7	1	6	1	3	1	2	2	1	4	4	2	1	4	1	1	1				1		1
1242449794	16413723	12/07/2010 13:56:43	12/07/2010 14:01:05	3	2	1						2		1	2	5	1	3	1	2	2	1	3	4	3	2	2		1	1			1			1						1
1242450107	16413723	12/07/2010 13:55:57	12/07/2010 13:59:51	3	2	1						4		1	1	6	1	3	1	1	2	2	4	3	2	1	1		1	1		1	1									1
1242456373	16413723	12/07/2010 13:59:58	12/07/2010 14:05:30	3	1	1						1		3	2	2	1	3	1	2	2	1	4	4	4	1	5			1									1	1				1	1
1242492085	16413723	12/07/2010 14:31:28	12/07/2010 14:38:02	4	1	1						4		1	1	5	1	3	1	1	1	2	3	4	1	1	1							1		1				1				1			1	An eggregious lack of primary care and focus on specialty care which is fragmentary and expensive.
1242529647	16413723	12/07/2010 15:00:22	12/07/2010 15:03:52	3	1	1						3		4	1	1	2	3	1	2	1	2	1	2	2	2	5							1	1	1	1									1
1242531739	16413723	12/07/2010 15:02:16	12/07/2010 15:20:09	5	1	1						3		2	1	6	2	4	1	4	1	1	1	1	1	3	1			1	1			1		1										1			Doctors cannot be expected to compete in a free market system without any legal or financial protection while being forced to participate in a socialistic health care system. Without appropriate financial incentives doctors will be forced to explore other careers--unless, of course, the government can figure out a way to force physicians to practice medicine for little or no money?
1242534679	16413723	12/07/2010 15:04:04	12/07/2010 15:58:19	2	2	1						2		3	1	5	1	3	1	4	1	2	3	3	2	2	1	1				1				1	1							1
1242545965	16413723	12/07/2010 15:12:28	12/07/2010 15:17:29	2	2					1		2		7	2	1	1	3	1	2	3	1	3	2	3	1	4	1		1		1					1							1
1242557257	16413723	12/07/2010 15:20:17	12/07/2010 15:26:49	2	1	1						2		4	1	6	2	3	1	2	2	1	3	2	2	2	1					1	1				1			1				1
1242559761	16413723	12/07/2010 15:22:16	12/07/2010 15:25:55	3	1	1						3		1	1	1	1	3	1	4	2	2	3	3	2	1	1					1	1								1	1		1
1242602431	16413723	12/07/2010 15:51:23	12/07/2010 15:56:36	2	2	1						2		1	1	6	1	3	1	2	3	2	3	3	1	2	1		1			1		1			1							1
1242621406	16413723	12/07/2010 16:04:23	12/07/2010 16:11:02	3	2	1						4		5	2	3	1	3	1	2	2	3	4	3	3	2	3		1	1		1										1		1
1242662718	16413723	12/07/2010 16:31:44	12/07/2010 16:35:38	2	2	1						1		7	1	5	1	3	1	2	2	2	1	3	2	1	1			1	1	1					1							1
1242668019	16413723	12/07/2010 16:35:07	12/07/2010 16:49:17	3	2	1						4		2	2	6	1	3	1	4	1	2	2	3	1	2	2		1		1					1				1					1
1242681329	16413723	12/07/2010 16:43:26	12/07/2010 16:46:57	4	2	1						4		4	1	7	2	3	1	2	1	2	3	3	3	2	5			1	1						1			1	1
1242690253	16413723	12/07/2010 16:48:53	12/07/2010 16:53:23	3	1	1				1		1		7	1	3	1	3	1	2	2	1	2	3	3	1	5	1				1	1				1	1											I hope you plan to email the results of the study to those who took it.
1242691069	16413723	12/07/2010 16:49:31	12/07/2010 16:56:28	5	1	1						2		1	1	4	2	4	1	4	4	2	2	3	2	3	5						1	1	1	1								1
1242696837	16413723	12/07/2010 16:52:59	12/07/2010 16:56:38	3	1	1						1		3	1	8	1	3	1	4	2	1	4	2	2	3	5			1	1						1			1
1242705185	16413723	12/07/2010 16:58:31	12/07/2010 17:04:06	3	1	1						3		2	2	7	1	3	1	2	2	1	4	3	2	2	4		1	1			1	1					1
1242715577	16413723	12/07/2010 16:40:55	12/07/2010 17:08:50	3	2	1						1		1	1	4	1	3	3	1	1	3	4	2	3	2	1	1				1	1			1	1
1242741112	16413723	12/07/2010 17:22:11	12/07/2010 17:27:08	3	2	1						4		1	1	1	2	3	1	2	2	1	4	3	2	2	1	1	1	1		1	1				1
1242763268	16413723	12/07/2010 17:37:06	12/07/2010 17:40:54	3	1	1						4		4	2	6	1	3	1	2	1	2	3	1	1	2	5			1			1			1						1	1
1242776149	16413723	12/07/2010 17:45:38	12/07/2010 17:47:59	3	2	1						4		3	2	5	2	3	1	4	2	3	1	3	2	2	5									1	1		1		1	1
1242792503	16413723	12/07/2010 17:56:31	12/07/2010 18:05:08	3	2	1						4		3	1	3	1	3	1	4	1	2	3	1	1	2	5						1	1		1	1		1
1242796233	16413723	12/07/2010 17:50:34	12/07/2010 18:02:54	3	2	1						4		2	2	6	2	3	1	2	2	2	2	3	2	2	1					1	1				1		1					1
1242801907	16413723	12/07/2010 18:02:52	12/07/2010 18:06:21	2	2	1						1		4	2	1	1	3	1	2	2	1	3	3	3	2	1	1		1			1					1				1
1242805653	16413723	12/07/2010 18:05:41	12/07/2010 18:10:49	2	1	1				1		2		7	2	7	2	3	1	4	2	1	3	3	3	1	5	1		1					1									1			1	Lack of reliable comparative effectiveness research
1242810554	16413723	12/07/2010 18:08:43	12/07/2010 18:16:42	3	1	1						2		4	1	6	1	4	1	2	1	2	1	2	1	1	1								1	1							1			1	1	Mischaracterization of insurance
1242838482	16413723	12/07/2010 18:28:33	12/07/2010 18:30:14	2	1	1						2		7	1	5	1	4	1	4	4	4	1	1	1	1	5
1242841507	16413723	12/07/2010 18:30:31	12/07/2010 18:35:45	3	1	1						4		2	2	6	1	4	1	2	2	1	4	4	4	1	1	1		1		1		1						1
1242871065	16413723	12/07/2010 18:50:19	12/07/2010 18:56:03	3	2	1						3		4	1	6	1	4	1	4	2	2	2	3	2	1	1			1			1										1	1	1
1242875250	16413723	12/07/2010 18:53:13	12/07/2010 18:58:41	2	1	1	1					1		2	1	5	1	4	1	4	1	2	4	2	2	3	1		1		1	1			1						1
1242877541	16413723	12/07/2010 18:54:59	12/07/2010 18:59:19	2	2	1						1		7	1	1	1	4	1	2	2	1	4	4	4	1	2	1		1							1					1				1
1242888760	16413723	12/07/2010 19:02:50	12/07/2010 19:11:50	3	1	1						3		7	1	7	1	4	1	4	4	1	4	2	3	3	5	1				1	1	1	1
1242919905	16413723	12/07/2010 19:24:05	12/07/2010 19:28:50	4	2	1						7	MD/PhD in PhD portion after completing 2 yrs med school	1	1	1	1	4	1	3	2	1	3	3	4	2	5	1		1				1			1							1
1242921069	16413723	12/07/2010 19:24:50	12/07/2010 19:32:15	2	1	1						1		6	1	7	1	3	1	2	1	1	2	2	1	1	1	1	1	1						1				1
1242950110	16413723	12/07/2010 19:43:21	12/07/2010 19:49:54	3	1					1		3		1	2	5	1	4	1	2	2	1	4	4	3	1	1	1				1	1				1			1
1243047732	16413723	12/07/2010 20:48:10	12/07/2010 20:52:51	3	2	1						4		1	2	1	1	2	1	3	2	1	3	4	2	2	2		1					1		1	1			1				1
1243092501	16413723	12/07/2010 21:18:51	12/07/2010 21:20:49	2	2		1					1		4	1	5	1	4	1	3	2	2	3	2	2	1	3	1		1		1		1				1
1243096951	16413723	12/07/2010 21:20:42	12/07/2010 21:32:00	3	2	1				1		1		1	1	7	1	4	1	3	2	1	4	2	2	2	2	1		1							1		1			1
1243103961	16413723	12/07/2010 21:30:02	12/07/2010 21:32:28	3	2	1						4		1	2	3	1	3	1	2	1	3	3	3	3	2	1	1					1		1									1	1
1243142626	16413723	12/07/2010 21:58:43	12/07/2010 22:01:23	3	2	1						2		1	2	3	1	4	1	1	1	2	3	3	3	1	2		1	1		1					1							1
1243150037	16413723	12/07/2010 22:04:16	12/07/2010 22:10:30	3	1	1						2		1	2	6	1	4	1	4	1	1	2	3	2	1	5			1						1	1					1		1
1243169270	16413723	12/07/2010 22:19:54	12/07/2010 22:22:34	3	2	1						3		1	2	5	1	3	1	1	2	1	4	4	4	2	1	1	1		1	1	1								1			1
1243188724	16413723	12/07/2010 22:35:48	12/07/2010 22:40:54	2	1		1					1		7	1	2	1	4	1	2	1	3	2	3	3	2	5	1				1	1								1			1
1243215422	16413723	12/07/2010 22:58:19	12/07/2010 23:12:00	3	2	1				1		2		3	2	7	1	3	1	2	1	1	1	2	2	2	1			1		1	1				1								1
1243216759	16413723	12/07/2010 23:00:18	12/07/2010 23:07:32	2	2	1						1		1	1	5	1	3	1	4	1	1	4	3	3	1	5	1				1					1		1					1
1243228950	16413723	12/07/2010 23:11:57	12/07/2010 23:16:47	3	2	1						2		7	2	4	2	3	1	4	2	1	3	2	2	2	3	1				1					1	1						1
1243242431	16413723	12/07/2010 23:25:04	12/07/2010 23:29:25	3	1	1						1		4	2	6	1	4	1	2	2	1	4	1	2	2	2	1					1	1						1				1		1
1243250143	16413723	12/07/2010 23:33:01	12/07/2010 23:37:10	4	2	1						1		1	1	6	1	4	1	2	2	1	4	2	3	2	2	1	1	1							1	1
1243260223	16413723	12/07/2010 23:43:46	12/08/2010 00:03:40	3	1	1						4		4	2	2	2	3	1	2	2	1	4	4	3	2	5	1				1	1				1			1
1243290839	16413723	12/08/2010 00:16:57	12/08/2010 00:23:57	2	1						1	2		4	1	1	2	3	1	1	1	2	3	1	1	1	1						1			1	1		1					1
1243315203	16413723	12/08/2010 00:46:24	12/08/2010 00:49:47	4	2	1						1		3	2	2	1	4	1	2	1	2	3	2	2	3	1		1			1		1	1										1
1243336882	16413723	12/08/2010 01:12:06	12/08/2010 01:15:24	3	2	1						4		1	2	2	1	4	1	2	3	1	2	3	2	1	1	1				1			1		1		1
1243338880	16413723	12/08/2010 01:14:36	12/08/2010 01:19:05	3	1	1						2		1	2	1	1	4	1	3	4	1	3	3	3	3	1	1				1					1			1					1
1243396866	16413723	12/08/2010 02:32:04	12/08/2010 02:37:47	4	1					1		4		1	1	5	1	4	1	3	2	1	4	4	1	2	2	1				1					1			1					1
1243399377	16413723	12/08/2010 02:35:35	12/08/2010 02:40:05	3	1	1						3		4	2	6	1	3	1	2	2	1	2	3	3	2	4			1				1			1	1		1
1243442450	16413723	12/08/2010 03:40:38	12/08/2010 03:45:06	3	2	1						2		4	2	6	1	3	1	2	2	3	4	3	2	2	1	1				1	1				1							1
1243517224	16413723	12/08/2010 06:19:17	12/08/2010 06:25:15	2	1		1					1		2	2	3	1	4	1	4	1	1	4	3	3	2	1				1	1		1					1	1				1
1243561375	16413723	12/08/2010 08:37:49	12/08/2010 08:44:00	2	1	1						2		4	1	7	1	4	1	2	1	2	2	3	2	2	1		1	1						1						1		1
1243819152	16413723	12/08/2010 14:56:07	12/08/2010 15:02:11	2	1					1		3		6	2	1	1	2	1	2	2	2	3	1	1	1	3			1	1					1						1		1
1243821781	16413723	12/08/2010 14:58:42	12/08/2010 15:06:43	2	1	1						3		4	2	2	1	1	1	1	3	2	1	1	1	1	5						1		1	1			1						1
1243822216	16413723	12/08/2010 14:58:43	12/08/2010 15:04:58	2	1	1						1		2	2	5	1	1	1	2	3	3	4	1	2	3	1			1	1					1	1								1
1243827921	16413723	12/08/2010 15:03:09	12/08/2010 15:10:08	3	1	1						3		2	1	4	1	1	1	2	1	1	2	2	3	3	3		1					1									1		1	1
1243841333	16413723	12/08/2010 15:13:39	12/08/2010 15:20:01	3	2	1	1					4		4	2	3	1	1	1	2	4	2	4	2	2	3	1					1	1				1					1		1
1243865674	16413723	12/08/2010 15:31:54	12/08/2010 15:41:33	2	1	1						1		4	2	3	1	4	1	2	2	2	4	3	3	2	2	1					1			1								1	1
1243866869	16413723	12/08/2010 15:32:45	12/08/2010 15:36:45	2	1	1						1		4	2	5	1	4	1	2	1	2	4	3	2	2	1				1		1			1	1								1
1243870301	16413723	12/08/2010 15:29:44	12/08/2010 17:56:06	2	1	1						1		4	1	6	1	1	1	1	2	4	4	4	4	1	2	1		1		1			1	1
1243875683	16413723	12/08/2010 15:39:06	12/08/2010 15:43:06	5	2	1						3		1	1	6	1	1	1	3	3	1	1	1	1	2	1					1		1		1						1			1
1243886855	16413723	12/08/2010 15:46:45	12/08/2010 15:49:54	2	2		1					1		2	2	3	1	1	1	2	2	2	4	4	3	2	1	1				1			1									1	1
1243894933	16413723	12/08/2010 15:52:09	12/08/2010 16:30:54	3	2	1				1		4		3	2	2	1	1	1	2	1	1	4	3	3	1	1					1	1			1	1					1
1243902840	16413723	12/08/2010 15:57:38	12/08/2010 16:11:34	5	1	1						1		1	1	4	1	1	1	1	1	1	4	3	2	1	1		1		1						1		1				1						Questions regarding limiting reimbursement should have more qualifiers such as amount of limitation. It is hard to answer such questions in a vaccuum. Given the unqualifed question, there should have been better/more descriptive answer choices. The problem/solution is too complicate to be posed in such black and white terms. I'm not sure if this would upset the validity of the survey's statistica…
1243909933	16413723	12/08/2010 16:02:58	12/08/2010 16:06:17	3	2	1						1		7	1	7	1	3	1	2	1	2	3	1	1	2	5		1	1	1		1		1	1	1		1				1		1	1
1243912981	16413723	12/08/2010 15:28:49	12/08/2010 16:09:19	3	1	1						4		2	1	3	1	1	1	1	1	3	3	3	2	2	1													1			1	1	1	1
1243936616	16413723	12/08/2010 16:20:30	12/08/2010 16:23:16	2	2	1						3		1	1	4	1	1	1	2	2	1	4	4	3	3	5	1				1						1	1					1
1243965577	16413723	12/08/2010 16:39:48	12/08/2010 16:42:33	3	1	1						2		3	2	8	1	4	1	2	3	2	3	3	3	3	1
1243970820	16413723	12/08/2010 16:43:00	12/08/2010 16:53:11	2	1	1						1		1	2	1	1	1	1	2	3	1	4	4	1	3	5						1	1					1					1	1				Health care reform should be focused on making office visits more efficient and allowing the doctors to decide how to care for their patients without governmental interference. This would make going to see your PCP an easier decision, instead of going to the ER and skipping out on the bill, raising the cost of visits for the more responsible citizens of society.
1244003293	16413723	12/08/2010 17:05:21	12/08/2010 17:11:45	3	1	1						2		3	1	6	1	1	1	1	3	2	3	1	1	3	1					1		1			1					1			1
1244008899	16413723	12/08/2010 17:09:26	12/08/2010 17:13:50	4	1	1						4		1	2	2	1	1	1	1	3	1	2	2	2	1	5					1	1		1								1		1
1244023693	16413723	12/08/2010 17:20:13	12/08/2010 17:25:49	3	2	1						1		7	2	2	1	1	2	2	2	1	4	3	3	3	5	1				1					1		1						1
1244027370	16413723	12/08/2010 17:20:52	12/08/2010 17:59:33	2	2		1					2		1	2	3	1	1	1	2	1	1	4	1	1	1	3	1	1			1					1							1
1244028103	16413723	12/08/2010 17:23:21	12/08/2010 17:29:52	4	1	1						2		2	2	4	1	1	1	3	3	2	4	1	1	1	1		1				1	1		1										1
1244033990	16413723	12/08/2010 17:27:34	12/08/2010 17:33:07	3	1	1						2		5	1	5	1	1	1	2	3	2	2	3	2	2	1		1	1	1												1	1	1
1244046732	16413723	12/08/2010 17:36:27	12/08/2010 17:44:05	2	1	1						1		2	2	3	1	1	1	1	2	2	4	4	2	2	5	1									1					1	1	1
1244063270	16413723	12/08/2010 17:48:27	12/08/2010 17:52:05	2	2		1					1		2	1	5	1	1	1	2	3	2	2	3	2	2	2		1	1	1											1	1
1244083545	16413723	12/08/2010 18:03:06	12/08/2010 18:06:24	2	2	1						1		2	2	4	1	3	1	1	1	1	2	2	2	2	1			1						1				1			1	1
1244083791	16413723	12/08/2010 18:03:26	12/08/2010 18:07:35	2	1		1					2		7	2	4	1	2	1	2	1	2	3	3	3	2	1	1		1		1										1		1
1244084198	16413723	12/08/2010 18:03:40	12/08/2010 18:08:43	2	2		1					1		7	1	2	1	2	1	4	2	2	4	3	2	1	1		1	1	1	1		1
1244084824	16413723	12/08/2010 18:04:03	12/08/2010 18:09:56	3	2	1						1		1	2	5	1	2	1	4	1	2	4	3	1	3	1	1	1		1	1														1
1244087287	16413723	12/08/2010 18:05:49	12/08/2010 18:11:50	2	2	1						2		3	1	7	1	2	1	2	1	1	3	2	1	1	1		1	1	1							1						1
1244087304	16413723	12/08/2010 18:05:35	12/08/2010 18:16:59	2	2	1			1			1		1	1	4	1	2	1	3	1	1	4	3	2	2	1	1			1					1			1					1					the pick 5 was a really hard task as all of those seem to be valid concerns. Maybe a ranking system would have been more valid. Also asking whether the participant was an allopathic or osteopathic student may have been interesting to include.
1244092898	16413723	12/08/2010 18:09:42	12/08/2010 18:15:31	3	1	1						3		2	1	1	1	2	1	1	3	1	3	1	1	3	1				1				1	1		1					1
1244094039	16413723	12/08/2010 18:10:39	12/08/2010 18:14:15	3	1	1						1		2	1	5	1	2	1	2	2	2	3	2	3	2	1			1	1	1				1	1
1244094445	16413723	12/08/2010 18:10:46	12/08/2010 18:14:55	2	1	1						1		1	2	2	1	2	1	4	1	3	3	2	2	2	1		1	1	1		1				1
1244095342	16413723	12/08/2010 18:10:30	12/08/2010 18:17:44	2	1	1						1		1	2	7	1	2	1	2	1	1	1	2	1	3	5			1			1				1		1		1
1244096028	16413723	12/08/2010 18:12:03	12/08/2010 18:15:27	3	2	1						1		7	1	5	1	2	1	1	1	2	4	2	3	2	1	1				1	1				1		1
1244096546	16413723	12/08/2010 18:12:19	12/08/2010 18:18:31	3	2						1	1		1	1	6	1	2	1	1	2	1	3	3	3	2	5	1				1		1			1			1
1244098173	16413723	12/08/2010 18:13:35	12/08/2010 18:17:56	3	1	1						2		1	1	5	1	2	1	2	2	2	2	4	3	2	1	1				1	1				1		1
1244100548	16413723	12/08/2010 18:15:13	12/08/2010 18:22:56	3	2	1						4		3	2	8	1	2	1	4	1	2	2	1	1	2	1		1	1			1							1						1
1244101785	16413723	12/08/2010 18:15:32	12/08/2010 18:26:02	3	1	1						2		2	1	7	1	2	1	2	3	4	1	1	1	3	5			1			1			1								1			1	Allow insurance to be bought across state lines to facilitate real competition amongst insurance companies/ Limit goverment intervention
1244105884	16413723	12/08/2010 18:19:07	12/08/2010 18:23:14	2	2	1						2		1	1	5	1	2	1	4	1	2	3	3	3	2	1		1	1	1	1					1
1244107801	16413723	12/08/2010 18:20:32	12/08/2010 18:25:09	3	1	1					1	4		3	2	4	1	2	1	2	3	2	4	2	2	2	1		1				1	1			1		1
1244113660	16413723	12/08/2010 18:24:30	12/08/2010 18:28:38	3	1	1						1		7	1	6	1	2	1	4	2	1	3	2	1	1	1			1		1		1			1	1
1244115133	16413723	12/08/2010 18:25:32	12/08/2010 18:29:22	3	1	1						2		1	1	7	1	2	1	2	4	2	4	4	3	2	1		1	1	1	1															1	Increasing medical insurance and pharmaceutical costs
1244119439	16413723	12/08/2010 18:28:40	12/08/2010 18:33:46	2	2	1						2		1	1	6	1	2	1	4	2	1	3	3	2	2	1			1	1	1					1			1
1244121711	16413723	12/08/2010 18:30:12	12/08/2010 18:35:36	3	1	1						2		4	1	2	1	2	1	3	2	2	4	4	4	1	1					1				1	1			1		1
1244121910	16413723	12/08/2010 18:30:27	12/08/2010 18:34:53	2	2	1						2		1	2	6	1	2	1	4	2	2	3	3	1	2	1		1	1	1	1					1
1244123112	16413723	12/08/2010 18:31:23	12/08/2010 18:37:04	2	2	1						1		1	2	5	1	2	1	1	3	1	4	2	1	3	5		1		1			1		1								1
1244125501	16413723	12/08/2010 18:33:09	12/08/2010 18:47:57	3	1	1						2		6	2	7	1	2	1	1	1	1	2	1	1	3	1		1		1	1	1											1			1	My #1 concern is decreasing physician reimbursement. #2 is the AANA foolhardily pushing for total CRNA independence from physician supervision.
1244130479	16413723	12/08/2010 18:36:43	12/08/2010 18:44:17	2	1	1						2		2	1	5	1	1	1	2	3	2	2	2	1	2	1						1	1		1						1		1
1244130842	16413723	12/08/2010 18:36:44	12/08/2010 18:42:11	2	1	1						1		7	1	5	1	2	1	4	4	1	3	1	1	3	3							1			1		1	1	1								The problem that concerns me the most is the degree of authority that non-health based entities (ie insurance companies) are exercising over doctors and other health care providers.
1244131475	16413723	12/08/2010 18:34:30	12/08/2010 18:42:51	2	2	1						1		1	2	5	1	2	1	2	3	2	3	3	1	3	1			1			1									1		1	1
1244138698	16413723	12/08/2010 18:42:25	12/08/2010 18:52:28	2	1	1						1		1	2	5	1	2	1	4	2	2	1	4	3	2	5			1	1	1					1			1
1244149450	16413723	12/08/2010 18:49:45	12/08/2010 18:54:44	3	1	1						1		7	2	6	1	3	1	4	3	1	4	1	1	3	1		1		1		1						1		1
1244149591	16413723	12/08/2010 18:49:54	12/08/2010 18:56:34	3	1	1						2		7	1	5	1	2	1	2	4	1	1	1	1	1	1		1	1				1	1										1
1244153106	16413723	12/08/2010 18:52:25	12/08/2010 20:24:23	2	2	1						2		7	1	6	1	2	1	4	2	2	3	2	1	1	1		1	1	1	1				1
1244156702	16413723	12/08/2010 18:54:35	12/08/2010 19:02:45	2	2	1						2		7	1	6	1	2	1	4	1	1	2	2	1	2	1			1												1		1
1244161072	16413723	12/08/2010 18:56:45	12/08/2010 19:02:46	3	1	1						4		3	1	7	1	3	1	2	1	1	3	1	1	2	1		1	1				1	1		1
1244161296	16413723	12/08/2010 18:42:00	12/08/2010 19:02:42	2	1	1						1		7	1	6	1	2	1	4	3	2	4	3	1	2	1		1	1	1			1										1
1244165445	16413723	12/08/2010 19:00:34	12/08/2010 19:06:48	3	1	1						1		2	1	4	1	2	1	2	2	1	4	3	2	3	5	1			1	1				1			1
1244165699	16413723	12/08/2010 19:00:32	12/08/2010 19:11:01	3	1	1						3		2	1	6	1	2	1	1	1	2	3	3	3	3	2			1	1	1				1								1
1244167169	16413723	12/08/2010 19:01:40	12/08/2010 19:05:47	3	2	1						2		1	2	4	1	2	1	4	4	1	4	3	3	3	5			1			1			1	1		1
1244167766	16413723	12/08/2010 19:01:35	12/08/2010 19:05:59	2	2	1						1		1	1	4	1	2	1	4	1	1	4	3	3	3	1				1	1					1							1	1
1244168682	16413723	12/08/2010 19:03:05	12/08/2010 19:05:49	2	2	1						1		4	1	4	1	2	1	2	1	2	3	2	1	2	1				1	1		1		1								1
1244169906	16413723	12/08/2010 19:03:58	12/08/2010 19:08:29	2	2	1						2		7	1	6	1	2	2	1	1	3	3	1	2	3	2			1	1	1	1				1
1244170024	16413723	12/08/2010 19:03:54	12/08/2010 19:18:45	3	1		1					2		3	2	3	1	2	1	2	1	2	3	3	3	2	1	1	1	1	1					1
1244173796	16413723	12/08/2010 19:06:03	12/08/2010 19:10:58	2	2	1						1		4	1	1	1	2	1	2	3	1	3	1	1	2	1				1			1			1				1					1
1244174537	16413723	12/08/2010 19:07:04	12/08/2010 19:11:23	4	1					1		4		2	1	4	1	1	1	1	1	1	3	4	1	2	1	1	1	1							1	1
1244174741	16413723	12/08/2010 19:07:15	12/08/2010 19:10:22	4	1		1					1		1	1	7	1	2	1	3	2	4	4	1	4	1	1	1		1	1	1							1
1244178679	16413723	12/08/2010 19:09:59	12/08/2010 19:14:48	2	2	1						1		6	2	1	1	2	1	1	1	1	4	2	3	1	1					1		1			1	1	1
1244180771	16413723	12/08/2010 19:11:25	12/08/2010 19:15:00	2	1	1						2		6	2	1	1	2	1	1	3	1	3	1	1	1	1	1		1	1			1		1										1
1244186829	16413723	12/08/2010 19:15:34	12/08/2010 19:19:40	5	1	1						2		4	1	6	1	2	1	2	2	2	2	2	1	2	1			1	1	1				1	1
1244194425	16413723	12/08/2010 19:20:51	12/08/2010 19:24:32	2	2	1						1		3	1	5	1	2	1	1	2	1	4	1	1	2	1		1	1	1					1					1
1244195561	16413723	12/08/2010 19:21:33	12/08/2010 19:25:50	2	2	1						1		1	1	6	1	3	1	2	1	1	3	3	3	2	1		1		1	1	1						1
1244195756	16413723	12/08/2010 19:20:55	12/08/2010 19:38:35	3	2	1						4		1	2	5	1	2	1	2	1	2	3	3	3	1	1		1	1	1	1	1
1244196538	16413723	12/08/2010 19:22:15	12/08/2010 19:30:13	3	1	1						1		7	2	6	1	2	1	4	2	1	4	4	3	1	1	1				1			1					1				1
1244197685	16413723	12/08/2010 19:23:10	12/08/2010 19:30:38	2	1	1				1		1		6	1	5	1	2	1	2	1	1	3	3	3	2	5	1		1	1	1	1
1244201824	16413723	12/08/2010 19:26:02	12/08/2010 19:28:33	2	2	1						2		2	1	7	1	1	1	2	1	3	3	1	2	2	5	1		1							1					1		1
1244205930	16413723	12/08/2010 19:28:53	12/08/2010 19:34:09	2	2	1						2		1	2	8	1	2	1	2	2	1	4	3	2	2	1	1	1	1	1													1
1244208173	16413723	12/08/2010 19:29:57	12/08/2010 19:41:30	3	1	1						3		1	1	6	1	2	1	1	3	2	2	1	1	3	5						1	1					1				1	1					I really believe that it is a moral obligation to provide care, even to the point of free care, but such practice should never be forced by government but rather encouraged by society and charitable or religious organizations.
1244213267	16413723	12/08/2010 19:33:53	12/08/2010 19:39:55	2	1	1						1		3	2	1	1	3	1	3	3	3	3	3	4	1	3					1	1				1						1	1
1244220623	16413723	12/08/2010 19:38:49	12/08/2010 19:47:16	2	1	1						2		1	1	2	1	1	1	1	3	1	1	2	2	1	1							1		1	1							1		1
1244223821	16413723	12/08/2010 19:41:12	12/08/2010 19:45:16	3	2		1					2		7	2	2	1	4	1	2	2	1	4	3	2	2	2	1		1				1										1	1
1244225137	16413723	12/08/2010 19:40:43	12/08/2010 19:49:01	3	2		1					4		3	2	5	1	4	1	4	1	2	2	3	1	2	1	1		1	1					1	1
1244228315	16413723	12/08/2010 19:43:37	12/08/2010 19:55:47	3	2	1						4		1	2	7	1	2	1	4	3	1	3	2	1	2	1		1	1			1			1										1
1244235907	16413723	12/08/2010 19:49:28	12/08/2010 19:53:17	3	2	1						3		1	2	6	1	2	1	2	1	1	3	3	4	2	1	1				1		1						1			1
1244243885	16413723	12/08/2010 19:55:04	12/08/2010 19:58:42	3	2	1						4		1	1	6	1	2	1	4	3	2	4	3	1	2	1	1	1	1	1		1		1	1	1		1	1		1		1
1244251446	16413723	12/08/2010 18:21:02	12/08/2010 20:13:47	3	2	1						4		3	1	6	1	2	1	2	2	1	4	3	2	1	1	1				1					1			1		1							I found this survey confusing. You have these broad statements/categories without further explanation or examples. It's hard to know exactly what you're getting at. What differentiates a procedural from a nonprocedural specialty? Say, cardiology--procedural or not? It's both, no? Or do you want me to say primary care because I have to go through IM first? You say, ""I would favor limiting reimbur…
1244256973	16413723	12/08/2010 19:59:45	12/08/2010 20:06:45	3	1	1						2		1	2	5	1	2	1	4	2	1	2	1	1	2	1					1		1		1	1			1
1244262734	16413723	12/08/2010 20:07:43	12/08/2010 20:15:03	3	1	1						3		4	2	2	1	1	1	4	3	2	2	1	1	3	5							1			1					1		1	1
1244264832	16413723	12/08/2010 20:09:07	12/08/2010 20:15:09	2	2	1						1		1	1	2	1	2	1	1	1	2	2	2	2	1	1		1					1			1		1		1
1244264836	16413723	12/08/2010 20:09:11	12/08/2010 20:24:18	3	1	1						1		1	2	5	1	2	1	1	2	2	3	3	3	2	4			1		1					1				1			1
1244269876	16413723	12/08/2010 20:12:34	12/08/2010 20:16:12	2	2	1						1		2	2	5	1	2	1	2	2	4	4	4	1	2	4			1	1	1		1			1
1244271776	16413723	12/08/2010 20:13:53	12/08/2010 20:17:48	4	1	1						1		2	2	4	1	2	1	4	1	1	4	4	4	3	1	1		1	1	1											1
1244286595	16413723	12/08/2010 20:24:16	12/08/2010 20:31:42	3	2	1			1			1		6	1	7	1	2	1	2	3	1	4	2	2	3	5		1		1											1
1244302217	16413723	12/08/2010 20:35:19	12/08/2010 20:42:46	3	2		1					3		7	2	4	1	3	1	4	2	3	3	2	2	1	1	1	1		1	1		1
1244308860	16413723	12/08/2010 20:39:54	12/08/2010 20:46:54	2	2	1						1		7	1	5	1	2	1	2	2	2	1	2	1	2	1	1			1						1		1	1
1244310127	16413723	12/08/2010 20:40:41	12/08/2010 20:43:42	2	1	1						1		7	1	4	1	1	1	4	1	2	3	1	1	2	5			1			1			1				1	1
1244317967	16413723	12/08/2010 20:45:36	12/08/2010 20:52:00	2	2	1						2		4	1	5	1	2	1	4	1	1	2	3	2	1	5						1				1		1	1				1
1244332056	16413723	12/08/2010 20:55:47	12/08/2010 21:01:31	4	2	1						4		1	1	4	1	2	1	4	2	1	3	3	3	2	1			1		1	1	1			1					1
1244334235	16413723	12/08/2010 20:57:14	12/08/2010 21:00:53	2	2	1						1		5	1	7	1	3	1	3	2	1	3	2	3	1	2				1	1							1		1				1
1244339203	16413723	12/08/2010 18:40:55	12/08/2010 21:04:58	5	1	1			1			2		1	1	3	1	2	1	2	2	1	4	3	4	1	1	1			1				1						1	1
1244342805	16413723	12/08/2010 18:58:40	12/08/2010 21:10:38	2	2	1						1		1	2	2	1	2	3	3	3	2	3	1	1	3	1		1	1	1			1										1
1244351426	16413723	12/08/2010 21:09:49	12/08/2010 21:14:06	2	2	1						2		7	1	7	1	2	1	4	3	2	3	3	1	3	2			1	1	1					1			1
1244353559	16413723	12/08/2010 21:11:17	12/08/2010 21:18:03	2	1		1					2		3	1	4	1	2	1	4	1	2	3	3	1	2	1			1	1	1					1									1
1244365318	16413723	12/08/2010 21:19:56	12/08/2010 21:27:55	2	2	1						1		3	2	4	1	2	1	2	2	1	3	3	2	2	1				1	1									1			1		1
1244376389	16413723	12/08/2010 21:28:01	12/08/2010 22:03:52	2	1	1						2		4	2	5	1	2	1	1	1	3	3	3	2	1	3	1	1			1		1						1
1244382110	16413723	12/08/2010 21:32:15	12/08/2010 21:35:50	2	2	1						1		1	2	4	1	3	1	4	2	1	2	3	1	2	1			1	1	1		1	1
1244407291	16413723	12/08/2010 21:51:02	12/08/2010 21:55:35	2	2	1						2		3	1	4	1	2	1	2	3	2	2	2	1	2	1		1	1	1					1				1
1244411905	16413723	12/08/2010 21:48:53	12/08/2010 21:59:39	2	2						1	2		3	2	7	1	2	1	2	1	1	3	3	3	2	3		1	1		1								1		1
1244412012	16413723	12/08/2010 21:55:00	12/08/2010 22:01:01	2	1		1					1		7	2	1	1	2	1	1	2	4	2	3	2	2	1	1			1			1		1											1	limited immigration policy for foreign medical doctors
1244412580	16413723	12/08/2010 21:55:28	12/08/2010 21:58:06	2	2		1					1		2	2	3	1	2	1	2	2	2	2	2	2	1	3		1	1	1									1		1
1244440639	16413723	12/08/2010 22:17:42	12/08/2010 22:20:18	1	2	1						1		1	1	5	1	2	1	2	3	1	3	2	2	1	1						1						1	1	1					1
1244440883	16413723	12/08/2010 22:17:39	12/08/2010 22:23:03	2	2	1						1		1	1	8	1	2	1	2	1	1	3	2	1	2	1	1			1									1				1	1				Many of the above options are inter-related and 5 is not enough options to cover the full scope of the problem. Most of the items listed directly related to one another and do not happen independently.
1244445840	16413723	12/08/2010 22:21:39	12/08/2010 22:36:41	2	1	1						2		2	2	4	1	1	1	2	3	2	3	2	1	3	1			1	1		1	1	1														The biggest problem in healthcare currently is not gross over paying of physicians, which the media has mis-characterized our current situation as. Tighter regulations and extreme reform needs to occur in the Health Insurance, Pharmaceutical, Medical Equipment, and other auxiliary service companies who are greedily price gouging patients and blaming it on physicians. The next problem is that Cong…
1244452110	16413723	12/08/2010 22:23:43	12/08/2010 22:36:07	3	1	1						3		1	1	6	1	2	1	2	1	2	3	3	2	1	2						1		1	1			1					1					I like that we have a health reform law on the books, i look forward to it being refined and adjusted. I think it will need to be.
1244472196	16413723	12/08/2010 22:44:30	12/08/2010 23:02:45	3	2	1						4		1	1	4	1	2	1	2	2	1	3	2	1	2	2	1	1	1		1													1
1244475078	16413723	12/08/2010 22:47:07	12/08/2010 22:49:37	2	1	1						2		2	1	7	1	3	1	4	1	2	3	2	2	1	1			1			1					1					1			1
1244484260	16413723	12/08/2010 22:55:37	12/08/2010 22:59:00	2	1		1					1		3	1	5	1	2	1	2	1	1	3	1	1	2	4			1	1			1		1					1
1244486774	16413723	12/08/2010 22:57:55	12/08/2010 23:14:18	3	1	1						2		3	1	3	1	2	1	1	3	1	1	2	2	1	5							1		1	1		1					1					Health care is not a right; it is a privilege. No one is born into this world with a guarentee to health care. Therefore, there will be unfortunate cases, but that is what charity is for. However, forced charity, i.e. government mandatory health care, is not what I mean. I mean charity of giving from the heart, and you personally selecting the recipient of your charity. Furthermore, as a physicia…
1244492428	16413723	12/08/2010 23:03:35	12/08/2010 23:08:10	3	1	1						3		1	1	6	1	2	1	1	3	1	2	1	1	2	5		1					1		1	1				1
1244494475	16413723	12/08/2010 23:05:16	12/08/2010 23:20:32	3	2	1						2		2	2	6	1	2	1	2	2	2	4	3	2	2	1		1		1	1		1			1
1244494739	16413723	12/08/2010 23:05:51	12/08/2010 23:08:29	2	2	1						1		1	2	7	1	2	1	4	2	2	4	4	1	2	1	1		1							1		1		1
1244498344	16413723	12/08/2010 23:08:48	12/08/2010 23:15:56	3	2	1						4		1	1	5	1	2	1	4	1	1	2	2	1	2	4		1		1			1			1		1
1244509167	16413723	12/08/2010 23:20:08	12/08/2010 23:22:29	3	2	1						4		1	1	1	1	2	1	4	2	4	4	4	3	1	4	1		1						1								1	1
1244514408	16413723	12/08/2010 23:25:29	12/08/2010 23:29:29	3	1	1						1		4	2	6	1	3	1	2	1	4	3	3	3	2	1					1								1	1	1		1					Currently med students are not being educated on these new health care changes. This should change because we have no idea what is going on or how these changes will affect us - and they will.
1244520332	16413723	12/08/2010 23:31:29	12/08/2010 23:34:17	1	2			1				1		7	2	1	1	1	1	2	1	2	3	3	2	2	1	1				1		1					1						1
1244533209	16413723	12/08/2010 23:45:37	12/08/2010 23:57:51	2	1			1				1		3	1	7	1	2	1	2	2	4	2	2	1	2	1			1	1	1				1						1							I don't understand how congress hasn't approved increasing residency slots for graduating medical students. Everyone is awhere there is a docotor shortage,instead of addressing this issue logically, there doing nothing about it. Also, not offering incenatives for medical students to pursue primary care positions, because of high medical education cost and lower pay. Finally, responsibility has to…
1244535888	16413723	12/08/2010 23:48:43	12/08/2010 23:57:51	2	2	1						2		7	1	5	1	2	1	1	1	1	3	3	3	2	1				1	1					1							1		1
1244540070	16413723	12/08/2010 23:53:32	12/08/2010 23:59:31	3	2	1						3		1	2	1	2	3	1	4	2	1	4	3	3	2	1	1					1				1			1				1
1244544513	16413723	12/08/2010 23:53:17	12/09/2010 00:07:16	4	1	1					1	4		1	1	7	1	2	1	2	2	1	3	3	1	1	5					1				1	1		1	1									good luck!!
1244545535	16413723	12/08/2010 23:59:48	12/09/2010 00:05:30	4	2	1						3		2	2	6	1	3	1	1	1	2	2	3	1	2	1		1								1					1		1	1
1244565889	16413723	12/09/2010 00:23:25	12/09/2010 00:28:49	3	1	1						3		2	1	4	1	2	1	2	4	2	1	2	2	2	1		1	1	1					1										1
1244578371	16413723	12/09/2010 00:38:22	12/09/2010 00:42:03	2	2	1						2		1	2	5	1	2	1	3	3	2	3	3	2	1	1	1				1				1	1							1
1244586379	16413723	12/09/2010 00:48:07	12/09/2010 00:50:00	3	2	1						4		1	2	6	1	2	1	3	2	1	3	3	2	2	1			1	1													1	1
1244602671	16413723	12/09/2010 01:08:38	12/09/2010 01:12:16	2	2	1						1		7	1	4	1	1	1	4	1	2	3	2	2	1	1				1					1			1	1		1
1244605201	16413723	12/09/2010 01:11:54	12/09/2010 01:21:38	3	1	1						4		4	2	7	1	2	1	1	3	2	3	3	4	2	1	1	1	1		1										1
1244619070	16413723	12/09/2010 01:30:07	12/09/2010 01:36:04	3	2						1	4		6	2	4	1	1	1	2	2	2	4	3	3	1	1			1	1		1				1			1				1		1
1244628934	16413723	12/09/2010 01:41:32	12/09/2010 02:04:57	5	1						1	3		7	1	7	1	2	3	2	4	1	4	1	1	3	1			1		1	1				1										1	Healthcare is a human right, not a luxury. The government should follow Canada's example and aquire and integrate insurance providers.	American medicine is a disgrace. This country simultaneously has the best, and worst healthcare in the world. The reason for this is privatized insurance and the lures of financial gains from inflated physician salaries. I would do this job for free. How many doctors can say that? The answer, not enough.
1244638227	16413723	12/09/2010 01:57:52	12/09/2010 02:01:41	3	2	1						4		1	1	7	1	2	1	2	3	3	2	1	1	2	3		1	1			1			1							1
1244656331	16413723	12/09/2010 02:23:40	12/09/2010 02:29:33	3	2	1						4		1	1	5	1	2	1	2	3	2	1	3	1	2	1			1	1			1							1			1
1244661685	16413723	12/09/2010 02:31:41	12/09/2010 02:36:19	3	2	1						4		3	1	5	1	1	1	4	2	1	4	4	2	2	1	1		1	1											1		1
1244675284	16413723	12/09/2010 02:51:09	12/09/2010 03:04:20	3	2	1						3		1	2	6	1	2	3	4	2	1	3	3	3	2	5	1				1		1						1			1
1244692907	16413723	12/09/2010 03:20:23	12/09/2010 03:23:32	2	2	1						1		1	1	6	1	2	3	1	2	1	4	3	4	2	2	1	1	1		1					1
1244696993	16413723	12/09/2010 03:27:02	12/09/2010 03:29:37	3	2	1						2		7	2	4	1	2	1	2	3	1	3	2	1	3	1		1	1	1					1							1
1244700493	16413723	12/09/2010 03:32:48	12/09/2010 03:40:01	2	1	1						1		1	1	3	1	2	3	2	4	2	3	3	1	3	1						1	1			1				1	1
1244705396	16413723	12/09/2010 03:41:13	12/09/2010 03:49:58	3	2	1						3		7	2	5	1	2	1	4	1	1	3	3	2	2	1	1	1			1		1			1
1244707936	16413723	12/09/2010 03:45:27	12/09/2010 04:18:12	4	1	1						1		1	2	6	1	1	1	2	2	2	3	3	2	2	5						1			1			1			1			1
1244719046	16413723	12/09/2010 04:05:08	12/09/2010 04:08:49	3	1		1					4		1	2	1	1	3	1	2	1	1	3	3	2	2	1			1							1		1					1	1
1244732459	16413723	12/09/2010 04:30:56	12/09/2010 04:41:43	2	1	1						1		1	1	5	1	1	1	2	3	2	1	2	2	1	1					1	1			1						1			1				I would try to reword the questions in the future. There are parts I don't disagree with and there are other parts that I do disagree with. For example, I don't think I'm obligated to care for the underinsured but I think I should seek to care for the underinsured.
1244747906	16413723	12/09/2010 05:02:59	12/09/2010 05:12:18	2	1		1					2		7	2	4	1	1	1	4	1	2	3	3	2	1	1					1		1					1	1				1
1244748212	16413723	12/09/2010 05:06:00	12/09/2010 05:26:59	3	1		1					2		2	1	1	1	1	1	2	2	1	3	2	1	3	5		1	1	1													1		1
1244769950	16413723	12/09/2010 05:58:36	12/09/2010 19:08:44	2	1	1						4		3	1	6	1	2	1	1	3	2	2	2	2	1	1							1		1								1	1	1
1244772653	16413723	12/09/2010 06:05:46	12/09/2010 06:11:44	3	2			1				2		3	1	5	1	1	1	2	1	3	3	3	3	1	1	1	1	1	1	1
1244774519	16413723	12/09/2010 06:11:32	12/09/2010 06:16:01	2	2	1						2		2	2	3	1	2	1	4	3	1	3	2	2	3	1		1		1			1		1								1
1244889575	16413723	12/09/2010 10:58:23	12/09/2010 11:02:12	3	2		1					3		3	2	1	2	3	1	2	2	1	2	1	1	1	3	1				1		1		1	1
1244993749	16413723	12/09/2010 13:33:50	12/09/2010 13:39:55	4	1			1				3		1	2	2	1	2	1	2	1	1	4	3	3	1	1	1		1		1								1				1
1244997486	16413723	12/09/2010 13:37:39	12/09/2010 13:44:19	3	2	1						2		4	1	5	2	3	1	2	1	2	4	1	1	3	5			1		1				1				1				1
1245032467	16413723	12/09/2010 14:08:41	12/09/2010 14:13:41	2	2	1						2		7	2	4	1	1	1	1	2	1	4	3	3	2	1	1		1		1				1	1
1245039159	16413723	12/09/2010 14:14:16	12/09/2010 14:19:20	4	1	1						1		7	1	6	1	2	1	4	2	2	2	2	2	1	1			1	1						1			1				1
1245067761	16413723	12/09/2010 14:36:00	12/09/2010 14:43:13	4	2	1						4		1	2	2	1	1	1	1	3	1	3	3	2	2	1		1			1							1	1	1								Related to the above issues - I DO NOT feel that the scope of practice should be expanded for mid-level health care providers. If they want increased scope of practice, go to medical school! It is insulting that they want the same priveleges as a physician for a fraction of the schooling.
1245068667	16413723	12/09/2010 14:36:52	12/09/2010 14:40:49	2	2	1						2		3	1	3	1	2	1	1	1	2	3	3	2	2	1	1							1		1		1	1
1245088216	16413723	12/09/2010 14:50:25	12/09/2010 15:02:21	3	1	1						4		3	1	6	1	1	1	2	3	2	2	1	1	2	5			1			1			1			1	1				1			1	There are so many of these issues that are important which makes it tough to pick. I know you said to pick 5, but I am picking 6 and want to pick even more.
1245208911	16413723	12/09/2010 16:15:52	12/09/2010 16:23:56	4	1	1						3		1	2	5	1	2	1	4	3	2	2	1	1	1	5			1			1	1		1										1
1245251230	16413723	12/09/2010 16:43:35	12/09/2010 16:46:25	2	2	1						4		1	1	4	2	3	3	4	2	1	4	3	3	2	5
1245277345	16413723	12/09/2010 17:00:34	12/09/2010 17:05:41	3	1	1						2		1	1	7	1	2	2	2	1	1	4	3	1	2	1			1	1			1		1								1
1245358356	16413723	12/09/2010 17:57:00	12/09/2010 18:03:25	4	1	1						4		1	2	1	1	2	1	1	3	2	2	2	1	2	1		1				1	1			1			1
1245421911	16413723	12/09/2010 18:44:30	12/09/2010 18:49:04	3	1	1						1		1	2	6	1	2	1	2	3	1	3	1	1	3	1			1	1		1			1	1
1245436550	16413723	12/09/2010 18:54:59	12/09/2010 19:01:11	3	1					1		2		1	1	3	1	1	1	1	3	1	2	3	3	2	5						1	1		1	1		1
1245437879	16413723	12/09/2010 18:54:18	12/09/2010 19:04:15	2	1	1						1		7	1	6	1	1	1	2	2	1	4	3	2	1	5							1		1								1			1	Lack of universal electronic medical records
1245439708	16413723	12/09/2010 18:56:28	12/09/2010 19:00:41	2	2	1				1		2		1	1	5	1	1	1	4	4	3	1	2	1	2	1		1	1			1			1					1
1245444076	16413723	12/09/2010 19:00:28	12/09/2010 19:09:59	3	1	1						1		7	2	4	2	3	1	2	2	1	2	3	2	2	5	1		1		1					1			1
1245480257	16413723	12/09/2010 19:25:32	12/09/2010 19:30:30	3	2	1						2		5	1	4	1	1	1	3	2	2	4	4	3	2	1	1				1			1		1			1
1245486945	16413723	12/09/2010 19:28:55	12/09/2010 19:35:10	2	1					1		1		3	1	5	1	2	1	2	2	1	4	3	3	1	1							1					1	1
1245490086	16413723	12/09/2010 19:32:44	12/09/2010 19:35:45	2	2		1					1		3	1	7	1	2	1	2	3	1	4	2	2	2	1			1	1			1		1								1
1245500535	16413723	12/09/2010 19:37:19	12/09/2010 19:46:43	2	1	1			1			1		1	2	6	1	1	1	1	3	2	3	3	3	1	5		1	1				1		1										1
1245511641	16413723	12/09/2010 19:48:10	12/09/2010 19:54:49	2	2	1						1		1	1	7	2	4	1	2	1	2	1	1	1	3	5		1	1	1			1		1
1245513429	16413723	12/09/2010 19:49:20	12/09/2010 19:54:13	2	2	1						1		7	1	6	1	1	1	1	1	2	3	3	2	2	2			1	1	1					1		1
1245531960	16413723	12/09/2010 20:02:06	12/09/2010 20:07:00	2	1					1		2		1	2	4	1	1	1	2	2	1	4	2	2	1	5	1								1	1		1					1
1245633033	16413723	12/09/2010 21:11:10	12/09/2010 21:16:46	3	2	1						7	Student Pathology Fellow, between third and fourth years	7	2	8	1	3	1	1	1	2	2	2	2	2	5	1		1							1							1	1
1245647701	16413723	12/09/2010 21:21:35	12/09/2010 21:27:24	3	1	1				1		2		2	1	5	1	1	1	1	4	2	3	3	1	1	3			1	1		1	1										1
1245648027	16413723	12/09/2010 21:21:57	12/09/2010 21:25:19	2	2	1						2		1	1	5	1	1	1	4	2	2	4	3	2	2	1	1	1		1								1			1
1245670678	16413723	12/09/2010 21:39:00	12/09/2010 21:43:54	2	1	1						1		1	2	8	1	2	1	2	3	2	2	2	1	2	1			1	1	1								1				1
1245677334	16413723	12/09/2010 21:42:44	12/09/2010 21:49:18	2	1					1		1		2	1	5	1	1	1	1	1	1	4	4	1	2	3	1		1	1								1			1
1245688913	16413723	12/09/2010 21:53:27	12/09/2010 21:56:51	3	2	1						1		7	1	5	1	2	1	4	1	2	1	1	1	2	3			1	1	1		1										1
1245877262	16413723	12/10/2010 01:00:23	12/10/2010 01:02:52	2	2		1					2		4	2	6	1	3	1	4	1	1	3	3	1	1	1			1	1					1	1							1
1245944557	16413723	12/10/2010 02:19:16	12/10/2010 02:26:07	2	1		1					1		7	2	1	1	1	1	1	2	1	4	4	4	1	1			1	1					1	1					1		1					do we get results of study?
1245965756	16413723	12/10/2010 02:48:48	12/10/2010 03:01:16	3	1	1						3		1	2	5	1	2	1	1	3	1	3	2	2	3	1						1			1			1				1	1					I believe a major contributor to health care costs is the lack of patient compliance. Unfortunately, this is a very difficult issue to address, however better patient and public education may help reduce this problem and cut health care costs. Medical malpractice reform is also a major problem that must be addressed as it leads to many unnecessary tests as physicians practice defensive medicine a…
1245966920	16413723	12/10/2010 02:50:17	12/10/2010 03:05:04	2	2	1						2		1	1	4	1	2	1	2	3	2	2	2	1	2	1						1	1	1		1		1
1246035024	16413723	12/10/2010 04:25:55	12/10/2010 04:30:54	3	2	1						2		4	2	6	2	3	1	4	2	1	3	3	2	1	1	1		1		1		1			1
1246052269	16413723	12/10/2010 04:52:39	12/10/2010 04:56:16	2	2	1						2		1	2	6	1	2	1	2	3	2	3	3	2	1	2			1			1				1			1						1
1246055067	16413723	12/10/2010 04:57:09	12/10/2010 05:01:00	3	1	1						4		6	2	6	2	3	1	2	2	1	4	3	2	1	2	1	1			1					1			1									many of my perspectives on these questions would change if we practiced in a system with universal healthcare, and then there would be fewer objections by patients for the use of cost-effectiveness data, since everyone would be in the same pool
1246317285	16413723	12/10/2010 13:22:37	12/10/2010 13:28:34	3	2		1					4		1	2	3	1	2	1	1	1	2	4	3	1	3	1				1		1							1	1			1
1246318211	16413723	12/10/2010 13:23:39	12/10/2010 13:27:02	2	2	1						2		2	1	5	1	1	1	2	1	1	3	3	1	1	1					1		1		1				1					1
1246331565	16413723	12/10/2010 13:37:53	12/12/2010 18:01:09	3	2	1						3		3	1	5	1	2	1	2	3	1	3	2	2	3	1			1	1		1			1					1
1246352970	16413723	12/10/2010 13:58:56	12/10/2010 14:01:25	2	2	1						1		3	1	6	1	2	1	1	1	1	3	3	3	2	3	1		1						1						1		1
1246370926	16413723	12/10/2010 14:14:09	12/10/2010 20:18:28	3	1	1						1		4	1	5	1	2	1	4	1	2	3	1	2	3	1		1		1	1		1												1			This survey contains leading questions - for example I am very much for expanding healthcare coverage to the underserved, uninsured, and underinsured, but I also believe that cutting provider reimbursements will not be an effective solution
1246380181	16413723	12/10/2010 14:20:58	12/10/2010 14:29:51	4	2	1						3		7	2	1	2	3	1	4	2	1	3	3	4	1	3	1				1		1						1							1	I think we need to have a non profit single payer national health system, that would cover everyone and greatly reduce costs
1246511018	16413723	12/10/2010 15:43:28	12/10/2010 15:56:33	3	1	1						1		7	1	6	1	2	1	4	4	1	2	3	2	1	5		1				1	1		1	1												Since the government already has the monopoly on healthcare, institute a national healthcare system. This would bypass the insurance companies and all monies currently generated by the insurance industry could then be used for healthcare.
1246537490	16413723	12/10/2010 16:02:43	12/10/2010 16:06:32	3	1	1						4		1	2	1	2	3	1	1	1	1	2	3	1	1	1							1			1			1				1	1
1246615098	16413723	12/10/2010 16:58:02	12/10/2010 17:03:40	2	1					1		1		2	1	2	1	1	1	1	1	1	3	2	2	1	1	1			1		1	1										1
1246618694	16413723	12/10/2010 17:00:39	12/10/2010 17:08:50	2	1	1						2		2	2	5	1	3	1	2	3	2	4	3	2	2	2	1		1		1										1					1	disparity in compensation between primary care providers and specialists
1246717880	16413723	12/10/2010 18:16:13	12/10/2010 18:19:36	3	1	1						3		1	2	6	1	3	1	2	2	2	4	4	4	2	4	1		1	1													1
1246802211	16413723	12/10/2010 19:22:10	12/10/2010 19:27:14	2	1	1						1		2	1	5	1	2	1	1	3	2	2	3	1	3	1	1		1	1													1		1
1246807742	16413723	12/10/2010 19:26:36	12/10/2010 19:43:40	4	1	1						3		3	2	7	1	2	1	3	1	1	1	3	1	2	5		1	1	1			1		1											1	Conscience protection for physicians. Physicians should be able to practice medicine in a way that does not violate their personal moral standards.	Nowhere in this survey is the topic of personal responsibility for medical care/costs addressed. There seems to be a bias in that governmental control/influence in healthcare is expected. I personally think that there might be some governmental role for supplementing health care costs, but that they should stay out of health care decisions altogether. There also seems to be an assumption that lim…
1247020852	16413723	12/10/2010 22:37:40	12/10/2010 22:50:23	3	2	1						2		1	2	6	1	2	1	4	2	1	4	4	3	3	1					1				1	1		1	1
1247210386	16413723	12/11/2010 04:19:36	12/11/2010 04:25:11	2	2	1						1		6	1	6	1	2	1	2	1	1	3	1	1	2	3		1			1					1				1		1
1247493383	16413723	12/11/2010 16:42:23	12/11/2010 16:46:47	3	1		1					1		7	2	8	1	2	1	2	2	1	4	3	2	2	5		1	1	1	1	1
1247526667	16413723	12/11/2010 17:44:10	12/11/2010 17:50:18	3	2	1						1		3	1	8	1	1	1	1	1	2	3	1	1	2	1		1				1			1			1	1
1247565006	16413723	12/11/2010 18:57:49	12/11/2010 19:00:19	3	2	1						3		1	1	6	1	1	1	1	1	2	2	2	2	2	1		1	1				1		1	1		1
1247598833	16413723	12/11/2010 20:08:29	12/11/2010 20:11:27	2	1	1						1		2	1	4	1	4	1	1	1	2	2	2	2	1	5		1	1				1		1										1
1247761101	16413723	12/12/2010 03:22:41	12/12/2010 03:28:07	3	1	1						3		3	1	4	1	1	1	1	3	1	3	2	2	3	1		1				1			1	1							1
1247946124	16413723	12/12/2010 14:50:41	12/12/2010 15:06:06	2	2	1						1		1	1	5	1	2	1	2	2	1	4	2	3	3	1	1		1	1	1					1
1247980229	16413723	12/12/2010 16:15:25	12/12/2010 16:24:37	4	1	1						2		1	1	7	1	2	1	2	1	2	3	3	2	2	1								1	1	1	1						1
1247984242	16413723	12/12/2010 16:24:53	12/12/2010 16:28:47	3	1		1					3		3	2	2	1	1	1	1	1	1	3	3	2	2	1	1				1		1		1				1
1248016682	16413723	12/12/2010 17:36:30	12/12/2010 17:45:07	3	2		1					3		3	1	8	1	3	1	2	2	1	2	1	1	1	3		1	1	1		1							1									To be honest, from a medical student standpoint I do not agree with the new health care reform policy to a great extent
1248081663	16413723	12/12/2010 20:01:16	12/12/2010 20:03:22	2	2		1					2		3	2	2	1	1	1	4	1	2	1	1	3	1	5			1	1					1	1					1
1248099504	16413723	12/12/2010 20:39:50	12/12/2010 20:47:34	3	2		1					4		2	2	6	1	3	1	2	1	1	3	2	1	2	1			1			1	1			1										1	Lack of incentives for patient's taking responsibility for their health.
1248131980	16413723	12/12/2010 21:39:36	12/12/2010 22:01:49	4	1					1		2		2	2	6	1	1	1	4	3	2	3	1	1	2	1		1	1				1		1					1
1248214110	16413723	12/13/2010 00:44:37	12/13/2010 00:49:04	2	1		1					1		2	2	1	2	3	1	2	2	3	3	2	3	1	1	1	1			1				1	1
1248239791	16413723	12/13/2010 01:38:18	12/13/2010 01:51:22	2	2	1						2		7	1	2	1	2	1	4	3	3	3	3	1	2	1		1	1	1		1			1
1248246696	16413723	12/13/2010 01:53:04	12/13/2010 01:57:45	3	1	1						3		7	1	4	1	1	1	4	3	1	1	1	1	1	5						1	1		1				1						1
1248317754	16413723	12/13/2010 04:32:38	12/13/2010 04:38:23	3	2	1						4		1	2	1	1	4	1	4	2	1	4	3	3	1	5	1	1			1		1			1
1248400479	16413723	12/13/2010 07:30:44	12/13/2010 07:37:21	3	1		1					1		7	1	8	2	3	1	2	4	1	1	2	2	2	2	1		1		1	1										1
1248410521	16413723	12/13/2010 08:00:46	12/13/2010 08:05:43	3	1		1					3		7	2	5	1	1	1	4	1	1	3	4	1	1	5	1						1			1					1		1
1248604085	16413723	12/13/2010 13:34:48	12/13/2010 13:40:35	2	1					1		2		7	1	3	1	1	1	1	1	2	2	2	2	1	5		1			1				1								1		1
1248631485	16413723	12/13/2010 14:02:43	12/13/2010 14:07:06	2	2					1		2		4	2	5	1	2	1	4	3	1	3	3	2	2	2			1	1		1				1					1
1248676864	16413723	12/13/2010 14:41:48	12/13/2010 14:47:01	2	2	1						2		1	2	5	1	1	1	3	2	1	3	3	2	1	1					1	1			1	1		1
1248758850	16413723	12/13/2010 15:43:15	12/13/2010 15:52:54	2	2	1						4		1	2	2	1	2	1	2	3	2	3	3	2	1	1						1						1				1	1	1
1248771694	16413723	12/13/2010 15:53:33	12/13/2010 15:59:53	3	2	1						4		3	1	6	1	2	1	2	2	2	3	3	1	2	1		1			1							1	1			1						For profit insurance is, I feel, one of the largest detriments to the healthcare system.
1248938624	16413723	12/13/2010 17:52:34	12/13/2010 17:57:55	2	1	1						4		5	2	7	1	3	1	2	2	2	1	2	1	1	3	1		1			1								1	1
1249141522	16413723	12/13/2010 20:24:46	12/13/2010 20:36:21	3	1	1						3		2	2	4	1	3	1	1	3	1	2	1	1	3	5						1	1		1										1	1	Constitutional RIghts of Federal vs.State .vs Private entity	The Healthcare reform which the federal government is unconstitutional in many aspects. Beyond that written within the pages of the bill are numerous ""side deals"" and policies completely non-related to healthcare. The bottom line is that all of these changes that are attempting to be implemented are all about power and have nothing to do with the uninsured. Healthcare if NOT a right, it is a pr…
1249142932	16413723	12/13/2010 20:25:28	12/13/2010 20:32:26	3	1	1						3		6	1	4	1	3	1	2	1	2	2	1	1	2	1		1	1		1	1	1															Procedural Specialty is a confusing term. I don't see the need for putting 'increasing' before 'scope of practice of mid-level HCPs' or 'number of uninsured and underinsured'
1249161041	16413723	12/13/2010 20:39:02	12/13/2010 20:46:42	3	2		1					4		4	2	6	1	3	1	2	1	2	4	2	2	2	3									1				1				1
1249165600	16413723	12/13/2010 20:42:16	12/13/2010 20:48:15	3	1		1					4		3	2	1	1	3	1	4	1	2	3	2	2	3	1	1						1	1						1		1
1249184986	16413723	12/13/2010 20:57:09	12/13/2010 21:02:12	3	1		1					2		6	1	5	1	3	1	2	2	1	3	3	1	2	1	1		1		1		1		1													Certain contradictions in responses in this survey may seem so for lack of more complex answer choices.
1249194094	16413723	12/13/2010 21:03:05	12/13/2010 21:14:27	2	2	1						3		1	2	6	1	3	1	1	2	1	3	3	2	1	5			1			1				1			1
1249211042	16413723	12/13/2010 21:16:31	12/13/2010 21:20:54	3	1			1				7	4th yr MD/PHD	2	1	2	1	2	1	2	2	1	4	3	3	1	1	1				1	1	1								1
1249217319	16413723	12/13/2010 21:21:13	12/13/2010 21:23:57	3	2		1					3		3	2	3	1	1	1	4	3	3	3	3	3	1	2		1	1			1							1		1
1249217583	16413723	12/13/2010 21:21:14	12/13/2010 21:26:32	3	2	1						3		1	1	5	1	3	1	2	1	2	2	2	2	2	1		1		1			1						1
1249264432	16413723	12/13/2010 21:57:30	12/13/2010 22:00:46	3	2	1						2		1	1	5	1	2	1	2	1	1	3	3	3	2	1
1249274408	16413723	12/13/2010 22:05:25	12/13/2010 22:09:35	3	2	1						2		7	1	6	1	3	1	2	1	2	2	3	1	1	1			1	1	1		1										1
1249277626	16413723	12/13/2010 22:08:18	12/13/2010 22:21:55	2	2	1						1		7	1	6	1	3	1	2	1	2	3	1	1	2	1			1		1			1							1					1	insurance company reform	I really don't know what the most important issues are, nor do I have a solution to fixing our present system. The one thing I feel is very important is to maintain our standard of care with whatever change comes. Having lived in Canada has scared me of what healthcare can be like and how much our country takes our healthcare for granted. I feel privleged to study medicine here and to have US hea…
1249284645	16413723	12/13/2010 22:14:23	12/13/2010 22:17:20	3	1	1						1		1	2	2	1	3	1	1	2	1	3	3	2	2	5	1	1			1				1				1
1249305290	16413723	12/13/2010 22:32:24	12/13/2010 22:39:26	3	1	1						4		3	1	7	1	3	1	2	1	1	4	3	3	1	5		1			1				1					1			1
1249310505	16413723	12/13/2010 22:37:10	12/13/2010 22:41:08	2	1	1						1		5	1	1	1	3	1	2	1	3	3	2	2	1	2			1		1				1			1	1
1249319546	16413723	12/13/2010 22:45:43	12/13/2010 22:49:10	2	1		1					3		7	2	2	1	3	1	2	1	2	4	4	4	1	1	1	1			1					1			1
1249332265	16413723	12/13/2010 22:58:43	12/13/2010 23:03:35	2	1		1					1		3	2	4	1	3	1	2	2	1	4	3	1	2	1	1		1	1						1							1
1249347642	16413723	12/13/2010 22:49:06	12/13/2010 23:40:34	3	2	1				1		4		1	2	4	1	3	1	4	1	1	3	4	3	2	2	1				1		1						1					1				Thanks for taking the time to put this together!
1249349327	16413723	12/13/2010 22:27:17	12/13/2010 23:22:01	3	1		1					6		4	2	1	1	3	1	4	1	3	3	3	2	2	5				1					1			1		1			1
1249350770	16413723	12/13/2010 23:18:42	12/13/2010 23:21:54	4	2					1		4		2	1	6	1	3	1	2	1	2	4	4	3	2	1	1				1				1			1
1249361964	16413723	12/13/2010 23:31:26	12/13/2010 23:36:26	3	2	1						2		4	2	2	1	3	1	2	1	1	4	3	1	2	2						1			1				1							1	unawareness of true cost of medical area as insurance, private persons and medicaid or medicare pay different fees for the same procedure by the same doctor
1249364421	16413723	12/13/2010 23:34:16	12/13/2010 23:38:21	2	2	1						3		3	1	6	1	2	1	1	3	1	1	3	2	2	1		1	1	1	1									1
1249367459	16413723	12/13/2010 23:36:46	12/13/2010 23:40:47	2	2	1						1		6	1	4	1	3	1	4	1	2	3	3	3	1	1						1				1		1			1		1
1249400845	16413723	12/14/2010 00:18:11	12/14/2010 00:29:02	3	1	1						3		1	1	3	2	4	1	3	3	1	1	2	2	2	5				1			1		1						1				1			The last question where we were asked to choose our top 5 issues was not worded very clearly. I was not sure if I was just saying I felt they were important issue or if I by choosing one I was supporting that issue.
1249401605	16413723	12/14/2010 00:19:08	12/14/2010 00:22:04	3	2	1						4		3	2	2	1	3	1	2	2	2	3	1	1	2	1	1	1			1	1	1
1249437203	16413723	12/14/2010 01:04:16	12/14/2010 01:07:44	3	2		1					4		6	1	2	1	3	1	1	2	2	4	3	2	1	5	1	1	1		1					1
1249456592	16413723	12/14/2010 01:31:18	12/14/2010 01:39:33	3	1	1						1		3	1	3	1	3	1	2	2	2	4	3	2	2	5	1						1	1					1					1
1249471443	16413723	12/14/2010 01:54:38	12/14/2010 02:01:30	2	2	1	1					3		3	1	6	1	3	1	2	2	2	4	4	2	2	1			1		1		1		1								1
1249477410	16413723	12/14/2010 02:03:44	12/14/2010 02:07:39	3	1	1						1		7	2	2	1	3	1	2	2	2	3	2	2	2	1						1			1	1						1		1
1249491030	16413723	12/14/2010 02:25:37	12/14/2010 02:30:09	3	2	1						4		1	1	5	1	2	1	1	1	1	3	2	1	2	1	1			1		1						1					1
1249556334	16413723	12/14/2010 03:40:04	12/14/2010 04:20:16	2	1	1						1		3	2	4	1	3	1	2	2	3	2	3	3	1	1	1				1		1					1					1
1249597363	16413723	12/14/2010 05:44:29	12/14/2010 05:49:10	2	2	1						1		4	2	4	1	3	1	4	2	2	4	2	2	2	1	1			1	1								1		1
1249872845	16413723	12/14/2010 14:17:34	12/14/2010 14:22:59	2	2	1						1		2	2	5	1	3	1	2	1	2	3	3	1	2	1			1				1		1		1						1
1249878939	16413723	12/14/2010 14:22:33	12/14/2010 14:24:02	2	1		1					2		1	1	5	1	2	1	2	2	1	2	2	1	2	2	1			1								1	1					1	1
1249886089	16413723	12/14/2010 14:28:21	12/14/2010 14:32:09	3	1	1						4		3	1	4	1	3	1	4	2	2	3	3	2	2	5	1				1	1			1	1
1249931681	16413723	12/14/2010 15:04:36	12/14/2010 15:10:51	3	1	1						1		3	2	6	1	3	1	2	3	2	4	2	3	1	5						1	1	1	1								1
1250099812	16413723	12/14/2010 17:01:55	12/14/2010 17:05:27	3	2	1						2		6	2	1	1	3	1	2	2	2	4	3	1	1	1	1						1		1	1						1
1250210064	16413723	12/14/2010 18:21:19	12/14/2010 18:30:42	3	2	1						2		3	1	6	1	2	1	1	2	2	3	3	2	2	3		1	1	1	1				1
1250495426	16413723	12/14/2010 22:00:34	12/14/2010 22:07:44	3	1	1						2		4	2	1	1	3	1	2	1	1	3	3	2	1	1	1				1	1			1									1				I have no moral problem with ""using cost effectiveness data"" to determine distribution of health resources, as long as it is not the only policy. Purely technocratic algorithms might steam roll the young kid that needs an expensive therapy... you need to infuse socially accepted values into the distribution of resources, but it is clear that we need much more cost-benefits analysis than we have…
1250671716	16413723	12/15/2010 01:22:55	12/15/2010 01:26:04	3	2	1						3		1	2	6	1	3	1	2	2	1	4	4	4	1	5	1		1		1				1	1
1250676326	16413723	12/15/2010 01:29:53	12/15/2010 01:33:39	3	2	1						3		2	1	5	1	3	1	2	2	2	4	2	1	1	2					1	1				1						1		1
1250762303	16413723	12/15/2010 04:04:31	12/15/2010 04:08:06	3	2	1						3		1	1	6	1	4	1	2	2	2	3	3	1	1	1		1	1		1		1						1
1251110515	16413723	12/15/2010 14:59:17	12/15/2010 15:02:24	3	2	1						4		3	2	2	1	2	1	2	1	2	2	4	3	3	1				1		1				1							1	1
1251333785	16413723	12/15/2010 17:46:13	12/15/2010 17:52:09	4	2	1						4		1	1	6	2	3	1	2	3	1	4	1	1	2	1					1	1	1			1		1										5 issues for the last question is insufficient.
1251417311	16413723	12/15/2010 18:52:07	12/15/2010 18:56:52	3	2	1						4		3	2	4	1	1	1	1	2	2	2	3	1	2	5	1	1	1	1															1
1251418441	16413723	12/15/2010 18:53:17	12/15/2010 18:58:12	2	2	1						1		4	1	7	1	2	1	2	2	1	1	4	3	2	1	1		1	1						1			1
1251791619	16413723	12/16/2010 00:30:38	12/16/2010 00:35:01	3	1	1						4		3	2	6	1	3	1	2	1	1	3	3	3	1	5					1				1			1	1				1
1251860851	16413723	12/16/2010 02:16:54	12/16/2010 02:31:39	3	1	1						4		5	1	5	1	3	1	4	3	1	1	1	1	2	1		1						1	1							1				1	Increased litigation in our society towards doctors.
1252144204	16413723	12/16/2010 13:07:53	12/16/2010 13:13:09	2	2	1						1		4	2	1	1	3	1	2	1	2	3	3	2	1	1	1	1							1	1							1
1253371111	16413723	12/17/2010 15:09:02	12/17/2010 15:12:25	3	2	1						4		1	1	5	1	3	1	4	1	2	3	3	1	1	5		1			1			1					1				1
1253802471	16413723	12/17/2010 21:26:52	12/17/2010 21:33:15	2	2	1	1	1				3		7	1	6	1	2	1	4	1	2	4	3	1	1	1		1	1		1			1									1
1253861008	16413723	12/17/2010 22:32:31	12/17/2010 22:38:37	2	2	1						1		3	1	6	1	2	1	2	1	2	2	2	1	3	1			1		1	1			1			1
1254039075	16413723	12/18/2010 03:49:22	12/18/2010 03:54:43	3	2	1						4		6	1	5	1	4	1	2	2	1	3	3	1	2	1	1		1		1	1	1
1254086353	16413723	12/18/2010 06:35:37	12/18/2010 06:39:03	4	1	1		1				2		7	1	4	1	2	1	4	2	2	3	2	3	2	1			1	1				1						1	1
1254385935	16413723	12/18/2010 19:14:58	12/18/2010 19:19:09	2	1	1						1		7	1	5	1	2	1	4	3	4	2	1	1	3	1		1	1					1	1					1
1254388255	16413723	12/18/2010 19:19:39	12/18/2010 19:22:03	2	1	1						1		4	2	5	1	2	1	1	1	3	2	2	3	1	5
1254390329	16413723	12/18/2010 19:24:24	12/18/2010 19:27:47	2	1	1						4		6	2	4	1	2	1	1	1	1	1	1	1	3	5						1						1					1	1	1			I'm pretty disappointed in the obviously biased wording of your questions - I think this will have significant effects on validity.
1254391885	16413723	12/18/2010 19:27:30	12/18/2010 19:31:43	3	1	1						4		2	1	1	1	2	1	2	1	3	4	1	1	2	1						1		1	1	1								1
1254393230	16413723	12/18/2010 19:30:31	12/18/2010 19:38:27	3	1	1						1		4	2	3	1	2	1	2	3	2	2	2	2	1	1		1	1		1					1							1
1254393457	16413723	12/18/2010 19:30:50	12/18/2010 19:34:56	3	1	1						2		2	2	5	1	2	1	1	2	2	1	3	3	2	1	1	1		1						1			1
1254398566	16413723	12/18/2010 19:41:25	12/18/2010 19:45:10	2	2	1						2		3	1	4	1	2	1	1	3	2	3	2	1	3	1						1		1	1									1	1
1254402087	16413723	12/18/2010 19:49:30	12/18/2010 19:54:07	3	1	1						3		4	2	5	1	2	1	4	1	1	1	1	1	3	5			1			1	1		1										1			it's unrealistic to believe that we can offer a basline level of insurance to everyone in the United States; we will go broke (even further than we currently are) if we try this. Health care is a team sport and everyone must contribute in order for us to be successful. We cannot have people milking the system.
1254402312	16413723	12/18/2010 19:50:05	12/18/2010 19:52:47	3	2	1						4		4	1	6	1	2	1	2	3	2	2	2	2	2	1		1	1		1			1									1
1254402461	16413723	12/18/2010 19:50:26	12/18/2010 20:03:03	2	1	1						3		1	1	5	1	3	1	4	2	1	3	3	1	1	1		1	1			1				1
1254403651	16413723	12/18/2010 19:53:10	12/18/2010 20:03:58	3	1	1				1		4		3	1	4	1	2	1	4	3	2	1	2	1	1	5						1	1		1	1									1			It is not the role of government to act as our maternal guardian. It is the job of society to take care of each other through charity and good will. ""All great change in America begins at the dinner table"" Ronald
1254408759	16413723	12/18/2010 20:04:37	12/18/2010 20:10:01	3	1	1						4		4	2	1	1	2	1	2	3	2	2	1	1	1	5							1		1							1		1	1
1254409355	16413723	12/18/2010 20:05:58	12/18/2010 20:16:55	3	1	1						3		2	1	6	1	2	1	4	3	1	1	1	1	3	3		1					1	1	1										1
1254410973	16413723	12/18/2010 20:09:35	12/18/2010 20:19:10	2	2	1						2		7	1	6	1	2	1	2	2	1	3	2	2	1	5			1		1	1	1		1
1254413052	16413723	12/18/2010 20:13:53	12/18/2010 20:24:20	3	2	1						2		4	1	6	1	2	1	2	2	1	3	3	2	1	3	1		1						1	1			1							1	Limited personal resposibility for behavior that impacts ones Heath (smoking, inactivity, poor eating)
1254415060	16413723	12/18/2010 20:18:55	12/18/2010 20:23:27	3	1	1						4		4	2	6	1	2	1	2	2	2	3	2	2	2	5			1			1							1			1	1
1254416999	16413723	12/18/2010 20:23:25	12/18/2010 20:27:00	3	2		1					4		6	1	5	1	2	1	2	2	3	3	3	2	2	1			1	1		1				1		1
1254418696	16413723	12/18/2010 20:27:29	12/18/2010 20:32:54	3	1	1						1		3	1	7	1	2	1	4	3	2	1	1	1	2	5			1			1	1		1								1	1				Funny how there is a physician shortage, and yet they are admitting more students than there are residency spots. Where's the disconnect?
1254419325	16413723	12/18/2010 20:29:02	12/18/2010 20:33:16	3	2	1						4		1	2	6	1	2	1	4	2	2	3	3	2	2	1	1	1	1		1												1
1254419690	16413723	12/18/2010 20:29:57	12/18/2010 20:32:30	2	2	1						1		1	2	5	1	2	1	2	2	1	3	3	3	2	5			1		1	1				1				1
1254419896	16413723	12/18/2010 20:30:19	12/18/2010 20:40:53	3	1	1						3		3	2	5	1	2	1	2	2	2	2	4	3	1	1					1				1	1		1			1
1254420195	16413723	12/18/2010 20:30:51	12/18/2010 20:35:37	3	1	1						4		2	1	6	1	2	1	4	1	3	2	2	2	2	1	1	1			1												1	1
1254421979	16413723	12/18/2010 20:35:08	12/18/2010 20:41:02	3	2	1						4		3	2	3	1	2	1	2	2	1	4	4	4	2	5	1				1			1		1		1
1254425282	16413723	12/18/2010 20:43:35	12/18/2010 20:49:20	2	1	1						1		7	2	4	1	2	1	4	4	2	2	2	2	2	4	1				1		1			1						1
1254429351	16413723	12/18/2010 20:20:23	12/18/2010 20:57:45	2	1						1	1		3	1	5	1	2	1	3	1	2	4	3	3	1	3	1		1	1			1					1
1254432620	16413723	12/18/2010 21:01:32	12/18/2010 21:03:19	3	2		1					1		3	2	8	1	2	1	2	2	2	2	3	1	2	1
1254440782	16413723	12/18/2010 21:22:41	12/24/2010 19:31:46	2	2		1					1		4	2	5	1	2	1	2	2	1	4	3	2	2	1		1	1				1			1							1
1254444378	16413723	12/18/2010 21:31:48	12/18/2010 21:43:58	3	1	1						3		1	2	5	1	2	1	4	1	2	3	2	2	1	1						1	1		1											1	*Mandatory acceptance of Medicare/Medicaid as possible term of licensure- It is very important that this does not happen.
1254447083	16413723	12/18/2010 21:39:18	12/18/2010 21:48:23	2	1	1						1		1	1	6	1	2	1	1	2	1	4	4	4	1	1	1		1						1										1	1	Health disparities for LGBT Citizens
1254449247	16413723	12/18/2010 21:45:40	12/18/2010 21:51:09	3	1	1						4		3	2	4	1	2	1	2	1	2	3	2	2	2	3	1		1		1		1											1
1254453791	16413723	12/18/2010 21:58:05	12/18/2010 22:08:41	2	2	1						1		3	2	1	1	2	1	4	3	2	2	3	1	2	1				1									1	1	1			1
1254470657	16413723	12/18/2010 22:44:40	12/18/2010 22:47:34	3	2	1						4		1	2	5	1	2	1	4	2	1	3	3	3	1	1
1254474347	16413723	12/18/2010 22:55:16	12/18/2010 23:14:27	2	1	1				1		2		4	2	5	1	2	1	2	1	1	1	2	1	2	1	1								1	1				1			1
1254475200	16413723	12/18/2010 22:58:07	12/18/2010 23:02:06	3	1	1						4		2	2	2	1	2	1	4	1	2	3	4	3	2	1	1				1				1	1		1
1254480094	16413723	12/18/2010 23:12:39	12/18/2010 23:27:20	2	2		1					2		4	2	5	1	2	1	2	3	3	2	1	1	2	1			1						1	1				1						1	Pro-abortion loopholes in the healthcare reform intentionally created by pro-abortion politicians
1254480683	16413723	12/18/2010 23:14:35	12/18/2010 23:21:05	3	2	1						4		3	2	6	1	2	1	2	2	2	3	3	2	2	1	1		1							1			1			1
1254494085	16413723	12/18/2010 23:55:45	12/19/2010 00:00:39	2	2	1						2		4	2	6	1	2	1	2	2	1	4	3	1	1	3	1		1	1	1								1									I feel that the phrasing of the question regarding cost-effectiveness research is worded in a leading manner-- implying that cost effectivenss measures do not take into account the medical effectiveness of such decisions. I feel that many of my colleagues are ignorant to the real meaning and practice of ""cost effectiveness"" research and that this fact will drastically skew your results.
1254501580	16413723	12/19/2010 00:17:51	12/19/2010 00:22:21	3	1	1						7	5th year MD/PhD	3	2	1	1	2	3	4	1	1	2	2	2	1	2							1		1					1		1	1
1254512399	16413723	12/19/2010 00:53:07	12/19/2010 00:58:02	2	1	1	1					2		7	2	2	1	2	1	4	2	1	4	3	3	1	4	1				1			1		1		1
1254517237	16413723	12/19/2010 01:05:06	12/19/2010 01:44:06	3	1	1						4		1	1	5	1	2	1	1	1	1	4	3	2	2	5	1		1							1		1					1					I strongly favor the current (12/18/10) health care law and hope to see it fully funded and enacted. I strongly oppose Republican efforts to repeal all or part of this bill.
1254530835	16413723	12/19/2010 01:23:28	12/19/2010 01:29:37	2	1	1						1		2	1	5	1	2	1	1	3	1	3	1	1	2	5						1			1					1	1		1
1254539711	16413723	12/19/2010 01:43:12	12/19/2010 01:53:07	2	2	1						2		4	1	3	1	2	1	4	3	3	4	2	1	3	5	1		1		1		1						1
1254554712	16413723	12/19/2010 02:34:23	12/19/2010 02:39:31	3	1	1						4		3	1	5	1	2	1	2	3	2	3	2	2	2	5		1	1			1								1	1
1254555913	16413723	12/19/2010 02:37:56	12/19/2010 02:45:27	3	1	1						4		2	1	5	1	2	1	2	3	2	2	3	1	1	5		1	1						1				1	1
1254561227	16413723	12/19/2010 02:42:48	12/19/2010 03:10:20	2	1		1					1		2	1	1	1	2	1	2	3	2	2	3	3	2	4						1			1				1				1	1
1254569086	16413723	12/19/2010 03:23:10	12/19/2010 03:26:07	2	2	1						3		4	2	3	1	2	1	2	1	2	2	2	1	1	1		1	1	1		1			1	1				1					1
1254572340	16413723	12/19/2010 03:33:58	12/19/2010 03:42:13	3	2	1						2		7	1	6	1	3	1	4	2	1	4	2	2	2	5	1				1	1				1		1
1254592438	16413723	12/19/2010 04:43:32	12/19/2010 04:48:04	3	2	1						2		4	1	5	1	2	1	1	4	2	1	2	1	1	1			1			1			1			1					1
1254595405	16413723	12/19/2010 04:53:55	12/19/2010 04:58:35	2	2	1						1		4	2	5	1	2	1	2	3	1	2	2	3	2	1			1				1		1								1	1
1254614522	16413723	12/19/2010 06:05:51	12/19/2010 06:11:24	2	2	1						1		4	2	7	1	2	1	2	2	2	4	2	1	2	1	1					1	1		1				1
1254643499	16413723	12/19/2010 08:00:04	12/19/2010 08:06:22	2	1		1					2		1	2	5	1	2	1	4	1	2	3	2	3	1	1	1				1		1		1						1
1254659533	16413723	12/19/2010 09:09:17	12/19/2010 09:13:57	2	2		1					1		7	1	4	1	2	3	1	2	1	4	3	3	2	5	1									1		1	1					1
1254743213	16413723	12/19/2010 14:01:35	12/19/2010 14:04:04	3	2	1						3		3	1	6	1	2	1	1	2	2	4	3	1	2	5	1		1			1				1		1
1254743281	16413723	12/19/2010 13:55:24	12/19/2010 14:06:27	2	1	1						3		1	1	7	1	2	1	1	1	1	4	3	2	2	5					1	1				1			1				1
1254743849	16413723	12/19/2010 14:03:27	12/19/2010 14:07:29	3	1	1						4		3	2	7	1	2	1	2	2	1	4	4	3	1	2	1				1			1		1		1
1254758579	16413723	12/19/2010 14:43:22	12/19/2010 14:46:41	3	2	1						3		1	2	6	1	2	1	2	4	3	3	3	2	1	1							1					1	1	1		1
1254772854	16413723	12/19/2010 15:22:17	12/19/2010 15:26:10	2	2	1						1		6	1	2	1	2	1	2	1	2	4	2	1	3	1			1			1						1	1				1
1254784963	16413723	12/19/2010 15:53:58	12/19/2010 15:56:19	2	1		1					1		4	2	5	1	2	1	4	3	2	3	2	2	2	5		1		1	1		1						1
1254798882	16413723	12/19/2010 16:28:31	12/19/2010 16:36:13	3	2		1					4		1	1	1	1	3	1	4	1	1	3	4	3	3	5			1		1	1				1							1					Strongly Agree - I would favor limiting reimbursement to physicians if it would help expand access to basic health care for those currently lacking such care if the cost of education were not so high
1254812155	16413723	12/19/2010 17:01:37	12/19/2010 17:07:44	3	1	1						4		2	2	6	1	2	1	2	1	1	3	2	2	2	1		1			1		1								1				1			new health care reform may limit access to care with medicare and medicaid expansion due to increasingly poor reimbursement rates. Best way to reduce health care expenditures is to make cost of services more transparent to patient and physician to make cost/benefit choices together.
1254824294	16413723	12/19/2010 17:31:07	12/19/2010 17:37:07	2	1						1	2		7	2	4	1	2	1	2	2	1	3	3	2	1	5			1		1				1	1	1		1	1			1	1
1254825910	16413723	12/19/2010 17:34:53	12/19/2010 17:39:15	3	1	1						1		2	2	4	1	3	1	2	2	2	3	3	1	2	2			1							1			1				1	1
1254831810	16413723	12/19/2010 17:49:27	12/19/2010 17:55:04	2	1	1					1	2		7	2	5	1	2	1	2	1	1	4	4	3	2	4	1		1				1			1							1					I think that the system is broken. We need to look at it very simply. Not enough people have enough affordable health care. We need to change our system to fix that.
1254832032	16413723	12/19/2010 17:49:15	12/19/2010 17:54:21	2	1	1						3		3	1	4	1	2	1	1	4	1	2	2	2	3	5		1		1			1		1						1
1254834754	16413723	12/19/2010 17:56:42	12/19/2010 18:05:05	2	1	1						1		7	1	4	1	2	1	4	1	3	3	2	2	1	1		1	1		1		1							1
1254837150	16413723	12/19/2010 18:02:12	12/19/2010 18:11:25	3	1					1		3		1	2	5	1	2	1	2	3	1	3	2	2	2	1	1	1	1	1						1												Can already see in classmates how medical student indebtedness is affecting their choice of primary care vs. specialization, and also have noticed how little is taught about quality and cost effective medicine in medical school (generally, not just my own institution). Malpractice concerns sometimes appear to be the rate limiting step when it comes to ordering/not ordering a test more often than …
1254872575	16413723	12/19/2010 19:32:46	12/19/2010 19:39:05	2	1	1						2		2	1	5	1	2	1	1	3	3	3	2	1	2	3		1	1						1	1			1
1254893430	16413723	12/19/2010 20:25:17	12/19/2010 20:29:47	3	1	1			1			3		2	2	5	1	2	1	1	2	1	4	4	4	1	1			1		1						1		1				1
1254949738	16413723	12/19/2010 22:58:20	12/19/2010 23:11:59	3	1	1						1		4	2	6	1	2	1	4	1	2	2	3	2	2	5			1			1	1		1									1				The question about student loans wasn't very clear to me: is it asking if I support limiting ability to pay back student loans? Of course I don't. If it's asking whether limiting reimbursement but increasing tuition repayment, then I am more agreeable.
1254960987	16413723	12/19/2010 23:29:06	12/19/2010 23:33:54	2	1		1					4		3	2	6	1	2	1	4	3	2	2	2	3	1	1			1			1	1							1			1
1254969847	16413723	12/19/2010 23:51:30	12/19/2010 23:56:55	2	2		1					2		4	2	6	1	2	1	2	2	2	1	1	1	2	1			1					1						1				1	1			I started out wanting to do internal medicine. But with everyone so excited about nurse practitioners, I find myself wondering if I should specialize.
1254978527	16413723	12/20/2010 00:14:21	12/20/2010 00:24:51	2	2	1						3		3	2	6	1	2	1	2	3	2	1	1	1	3	1		1				1	1		1										1
1254984415	16413723	12/20/2010 00:30:50	12/20/2010 00:34:54	3	1	1						2		4	2	5	1	2	1	4	2	2	3	3	2	1	1						1		1	1			1					1
1254994281	16413723	12/20/2010 00:55:40	12/20/2010 00:58:32	3	1	1						2		4	1	1	1	2	1	2	3	1	4	2	2	2	1		1					1	1	1	1
1255001448	16413723	12/20/2010 01:14:21	12/20/2010 01:48:42	2	2	1						3		1	2	5	1	2	1	1	3	2	3	3	1	2	1		1				1	1					1	1
1255046258	16413723	12/20/2010 02:42:32	12/20/2010 02:51:43	4	1				1			3		3	2	7	1	2	1	4	3	1	4	3	1	3	5									1	1				1			1	1				russell.legg@osumc.edu
1255059259	16413723	12/20/2010 03:16:06	12/20/2010 03:20:07	3	1	1						1		4	1	4	1	2	1	2	2	3	3	3	2	2	2	1		1			1	1											1
1255065431	16413723	12/20/2010 03:32:39	12/20/2010 03:45:01	3	2	1						1		7	2	4	1	2	1	4	2	2	4	3	2	3	3	1		1	1	1										1
1255086275	16413723	12/20/2010 04:31:21	12/20/2010 04:34:37	3	1	1						1		3	1	8	1	2	1	4	4	2	2	1	1	3	1			1				1					1	1						1
1255097411	16413723	12/20/2010 05:04:06	12/20/2010 05:08:08	3	1	1						2		6	2	5	1	2	1	3	1	1	2	3	2	1	5				1	1	1									1		1			1	Medical malpractice/defensive medicine
1255110887	16413723	12/20/2010 05:44:52	12/20/2010 05:47:50	2	2	1	1					2		1	1	4	1	2	1	4	1	1	3	3	2	2	2
1255275273	16413723	12/20/2010 12:32:43	12/20/2010 12:36:36	2	2	1						3		1	2	5	1	2	1	2	1	2	3	2	3	3	1			1	1	1		1		1								1
1255278797	16413723	12/20/2010 12:39:37	12/20/2010 12:58:19	2	1	1						1		3	1	4	1	2	3	2	2	1	4	4	3	1	5					1	1		1		1							1					I briefly debated the health care reform bill with my Learning Community advisor last month, and have been consistently surprised both before and since at the levels of apathy and ignorance existing not only among medical students, but among medical staff and practitioners. The bill itself, as the AMA said when they endorsed it, is not perfect, but the status quo is clearly unacceptable. It is pe…
1255314011	16413723	12/20/2010 13:33:55	12/20/2010 13:37:02	3	1	1						4		3	2	5	1	2	1	2	1	2	2	3	3	1	1	1		1		1										1
1255358724	16413723	12/20/2010 14:26:18	12/20/2010 14:31:29	2	1	1						1		4	2	6	1	2	1	2	1	2	3	3	3	2	1	1				1						1			1			1
1255373561	16413723	12/20/2010 14:41:00	12/20/2010 14:45:50	2	1	1						2		1	2	4	1	2	1	2	2	2	4	1	3	2	2		1			1				1	1			1
1255448698	16413723	12/20/2010 15:48:03	12/20/2010 15:51:46	5	1	1						2		7	1	5	1	2	1	1	1	1	2	2	1	1	1			1				1		1					1					1
1255489747	16413723	12/20/2010 16:22:33	12/20/2010 16:28:12	3	1		1					4		3	2	1	1	2	1	2	1	2	3	2	2	2	1	1	1							1				1	1
1255505890	16413723	12/20/2010 16:35:57	12/20/2010 16:41:31	3	1	1						4		1	1	3	1	2	1	4	1	1	4	3	3	1	1		1	1							1		1					1
1255552027	16413723	12/20/2010 17:15:43	12/20/2010 17:19:59	5	1	1						1		2	2	3	1	2	1	4	1	1	2	3	2	2	5					1			1		1			1					1
1255573363	16413723	12/20/2010 17:35:21	12/20/2010 17:37:34	3	1	1						1		2	1	5	1	2	1	1	4	2	2	3	1	2	3
1255619155	16413723	12/20/2010 18:17:13	12/20/2010 18:29:21	2	2	1						1		3	2	3	1	2	1	1	3	1	4	2	1	1	5			1			1	1			1					1
1255704736	16413723	12/20/2010 19:34:29	12/20/2010 19:47:45	3	1	1						4		3	1	6	1	2	1	1	3	4	1	1	1	2	5									1									1	1	1	Increasing paternalism in government/ Monopoly and government interference in the healthcare market	I felt that the available answers to the question regarding cost-effectiveness were inadequate. I feel that cost-effectiveness should always be a factor that the physician should discuss with the patient when determining a course of care. Thus, I have no moral objection to cost-effectiveness being a factor in determining treatment, but I feel very strongly that it should not be the predominant fa…
1255719441	16413723	12/20/2010 19:49:12	12/20/2010 19:51:41	2	1	1						1		1	1	6	1	2	1	1	1	1	2	3	1	1	1		1	1			1	1		1
1255778158	16413723	12/20/2010 20:47:01	12/20/2010 20:50:59	2	2	1						3		2	2	5	1	2	1	2	1	2	3	1	3	1	1		1	1					1					1						1
1255778273	16413723	12/20/2010 20:46:07	12/20/2010 20:50:48	2	2	1						2		3	2	6	1	2	1	2	2	1	4	4	3	1	1	1				1				1	1							1
1255846660	16413723	12/20/2010 21:59:47	12/20/2010 22:07:53	2	1	1						1		3	2	5	1	2	1	2	1	2	3	3	3	2	3			1	1		1			1						1
1255884047	16413723	12/20/2010 22:45:11	12/20/2010 22:48:56	3	1	1						3		4	2	5	1	2	1	1	3	2	2	2	1	2	1		1	1						1						1		1
1255927026	16413723	12/20/2010 23:46:17	12/20/2010 23:55:03	3	1	1						1		7	1	2	1	2	1	2	2	1	3	3	2	2	5	1		1		1					1			1
1255969061	16413723	12/21/2010 00:56:55	12/21/2010 01:02:31	3	1	1						3		1	1	6	1	2	1	4	3	2	2	3	2	2	2		1	1		1	1											1
1255983371	16413723	12/21/2010 01:20:10	12/21/2010 01:26:45	2	1					1		1		3	2	1	1	2	1	1	1	1	3	2	1	2	5	1		1		1							1						1				david.kallile@osumc.edu
1256017858	16413723	12/21/2010 02:02:50	12/21/2010 02:04:59	3	1	1						4		4	2	1	1	2	1	2	1	1	3	4	2	1	5									1	1							1	1		1	no cost-effectiveness research in US
1256033965	16413723	12/21/2010 02:27:15	12/21/2010 02:36:19	2	2	1						2		1	1	5	1	2	1	1	1	2	3	3	2	2	5	1		1							1		1					1
1256041658	16413723	12/21/2010 02:37:30	12/21/2010 04:09:15	3	1		1					4		2	1	6	1	2	1	4	1	2	3	2	2	1	1	1		1		1	1				1
1256065590	16413723	12/21/2010 03:07:09	12/21/2010 03:34:55	3	1		1					4		7	2	1	1	2	1	4	2	2	4	2	2	2	5	1			1				1		1							1
1256067408	16413723	12/21/2010 03:09:38	12/21/2010 03:35:39	2	2		1					1		7	2	2	1	2	1	4	4	1	4	4	4	1	5	1				1		1	1		1
1256087939	16413723	12/21/2010 03:41:25	12/21/2010 03:45:51	3	1	1						1		2	1	5	1	2	1	1	1	1	3	3	1	1	1	1	1	1						1								1
1256342247	16413723	12/21/2010 13:57:15	12/21/2010 14:06:09	2	2	1						2		3	1	5	1	2	1	4	2	1	3	2	1	2	5			1							1		1	1		1
1256351621	16413723	12/21/2010 14:09:10	12/21/2010 14:13:00	3	2		1					3		4	2	4	1	2	1	2	2	1	4	3	1	2	4			1			1	1		1			1
1256699533	16413723	12/21/2010 19:56:04	12/21/2010 20:00:11	3	1	1						3		7	1	5	1	3	1	4	4	2	1	1	1	1	5			1				1		1	1							1
1257049334	16413723	12/22/2010 04:42:47	12/22/2010 04:47:25	3	2		1					2		1	2	5	1	4	1	2	2	1	4	4	2	2	4					1					1		1	1				1
1257053894	16413723	12/22/2010 04:55:53	12/22/2010 05:01:47	2	1	1						1		2	1	3	1	2	1	2	1	1	2	2	1	2	1					1				1	1						1				1	unwillingness to strike a reasonable balance (ie those who can pay get better care, those who can't at least get SOME care)
1257436064	16413723	12/22/2010 16:10:30	12/22/2010 16:14:20	2	1	1						1		1	1	5	1	2	1	2	1	4	3	3	3	2	2	1								1	1	1				1
1257514444	16413723	12/22/2010 17:14:09	12/22/2010 19:10:03	4	2		1					3		1	1	5	1	2	1	4	1	2	4	2	2	2	1	1			1			1			1			1
1257516258	16413723	12/22/2010 17:15:49	12/22/2010 17:19:52	5	2	1						4		1	1	6	1	3	1	1	3	1	4	1	1	3	1	1	1	1			1		1	1						1
1257708080	16413723	12/22/2010 20:32:36	12/22/2010 20:37:59	3	1	1						4		1	2	4	1	2	1	1	1	1	4	3	4	3	1					1				1	1		1			1
1258128308	16413723	12/23/2010 05:08:32	12/23/2010 05:11:47	2	1	1						2		7	2	2	1	2	1	2	4	2	2	3	1	1	5	1				1	1						1							1
1258197246	16413723	12/23/2010 06:46:45	12/23/2010 06:49:25	2	2	1						2		7	2	7	1	2	1	2	2	2	4	3	2	2	1	1		1							1	1						1
1258507187	16413723	12/23/2010 14:38:42	12/23/2010 14:42:21	3	2	1						4		4	1	3	1	2	1	2	1	1	4	3	2	2	1	1	1		1					1			1
1258511459	16413723	12/23/2010 14:39:36	12/23/2010 14:48:41	3	1	1						4		2	2	4	1	2	1	2	1	1	4	3	2	1	1	1		1									1	1				1
1258608204	16413723	12/23/2010 16:32:24	12/23/2010 16:40:10	3	1	1						1		1	2	4	1	2	1	1	3	2	3	3	2	2	4			1			1				1							1		1
1258930084	16413723	12/24/2010 01:44:55	12/24/2010 01:47:01	2	2		1					2		1	2	2	1	3	1	1	1	1	4	2	1	1	5	1									1		1	1				1
1259313064	16413723	12/24/2010 19:07:54	12/24/2010 19:12:09	3	2		1					3		2	1	2	1	2	1	2	2	1	2	4	3	1	1		1				1								1	1		1
1259434095	16413723	12/25/2010 02:58:48	12/25/2010 03:02:23	2	2		1					1		7	1	5	1	2	1	4	2	1	4	3	2	2	1		1		1	1					1			1
1259864793	16413723	12/26/2010 14:28:43	12/26/2010 14:36:39	2	1					1		3		2	1	3	1	2	1	1	2	2	2	1	1	1	1		1		1	1					1				1
1259911105	16413723	12/26/2010 17:20:45	12/26/2010 17:26:20	2	2	1						2		1	2	4	1	2	1	4	2	1	3	4	3	1	1					1					1		1	1				1
1259940639	16413723	12/26/2010 19:02:33	12/26/2010 19:06:34	2	2		1					1		4	2	2	1	2	1	2	3	2	3	2	2	1	2				1		1			1	1			1
1260480059	16413723	12/27/2010 21:21:25	12/27/2010 21:25:27	3	2			1				4		2	1	6	1	2	1	2	2	1	4	3	2	1	1	1				1					1		1		1								This is an extremely important issue and I'm glad you are addressing it.
1260602006	16413723	12/28/2010 02:01:10	12/28/2010 02:09:07	3	1	1						2		5	2	7	1	2	1	2	2	1	4	4	1	3	2	1		1		1					1									1
1261005804	16413723	12/28/2010 19:19:59	12/28/2010 19:24:37	3	2	1					1	3		7	2	7	1	2	1	4	2	2	3	3	1	1	1	1				1	1						1	1					1
1261062739	16413723	12/28/2010 20:45:46	12/28/2010 21:00:05	3	1					1		1		7	1	6	1	3	1	2	1	1	4	3	2	1	2							1			1		1			1		1
1261646599	16413723	12/29/2010 17:29:58	12/29/2010 17:34:40	3	2	1						1		7	2	5	1	3	1	2	2	1	3	4	4	2	5	1				1		1						1		1
1261685343	16413723	12/29/2010 18:10:06	12/29/2010 18:15:40	3	2		1					3		3	1	5	1	3	1	2	1	1	1	3	1	1	5			1		1		1	1								1
1261895308	16413723	12/29/2010 22:30:55	12/29/2010 22:47:07	2	1	1						2		1	2	3	1	2	1	1	3	1	3	2	1	3	3			1			1			1	1									1			The options given for many of the questions in this survey are very narrow in scope and do not allow for true portarial of opinions on the questions. I hope that the limitedness in the scope of the questions is not an attempt to use the data to suit specific political agendas whether they be for against any current healthcare legislation and is truly used for constructive uses.
1261984653	16413723	12/30/2010 01:26:04	12/30/2010 01:30:32	3	1	1						3		5	2	3	1	2	1	2	3	2	1	2	1	1	1						1	1		1							1	1					Good survey.
1262668500	16413723	12/30/2010 20:29:13	12/30/2010 20:31:40	2	2		1					3		3	1	4	1	3	1	2	4	1	4	2	2	1	1
1262770047	16413723	12/30/2010 23:12:53	12/30/2010 23:17:40	2	1		1					1		7	2	2	2	3	1	4	2	1	4	3	2	2	5	1	1			1					1			1
1263516615	16413723	01/01/2011 16:23:18	01/01/2011 16:45:58	2	2		1					2		4	2	6	1	2	1	1	3	1	3	3	2	1	3
1263558694	16413723	01/01/2011 18:31:38	01/01/2011 18:35:56	3	1	1						3		7	1	8	1	2	3	4	2	1	4	4	2	1	5					1					1		1	1	1
1263619475	16413723	01/01/2011 21:55:40	01/01/2011 21:59:23	2	2	1						2		3	1	5	1	2	1	2	1	1	3	2	2	2	1	1		1		1							1								1	quality improvement/patient safety - payment based on outcomes
1263706636	16413723	01/02/2011 04:15:04	01/02/2011 04:24:02	3	2			1				3		3	1	3	1	2	1	2	1	1	4	3	2	1	1	1		1			1				1			1
1264010127	16413723	01/02/2011 22:38:24	01/02/2011 22:50:33	3	2	1						4		1	2	4	1	2	1	2	1	1	2	3	2	1	1		1			1				1	1								1
1264070162	16413723	01/03/2011 01:49:06	01/03/2011 01:55:29	3	1	1						2		4	2	4	1	2	1	2	1	2	3	3	3	1	1					1	1	1			1							1
1264085788	16413723	01/03/2011 02:41:17	01/03/2011 02:45:45	3	2	1						1		4	2	5	1	3	1	2	2	1	3	2	2	1	2	1	1	1			1											1
1264827470	16413723	01/03/2011 23:16:35	01/03/2011 23:20:30	2	2	1						1		1	1	4	1	2	1	2	1	1	3	3	1	2	1			1	1	1									1			1
1265627096	16413723	01/04/2011 20:30:07	01/04/2011 20:33:23	2	2	1				1		1		1	2	7	1	2	1	2	1	1	3	3	1	2	3						1				1		1			1		1
1267018836	16413723	01/06/2011 01:15:38	01/06/2011 01:21:10	2	2		1					3		7	1	2	1	3	1	4	2	1	3	4	2	1	5				1	1				1				1				1
1267997734	16413723	01/06/2011 20:01:15	01/06/2011 20:05:47	3	2	1						3		4	1	5	1	2	1	4	2	1	3	3	1	2	1	1		1			1			1				1
1268044754	16413723	01/06/2011 20:40:23	01/06/2011 20:43:48	2	1	1						3		4	1	5	1	2	1	2	3	2	3	4	2	3	5	1		1	1					1								1
1270316323	16413723	01/09/2011 21:09:14	01/09/2011 21:13:03	2	2	1						1		3	2	6	1	2	1	2	3	2	2	3	2	1	1		1	1		1				1								1
1270537751	16413723	01/10/2011 06:39:28	01/10/2011 06:46:39	3	2			1				1		7	1	6	1	2	1	2	2	1	4	4	3	3	5	1		1		1							1
1272029232	16413723	01/11/2011 15:21:43	01/11/2011 15:27:12	2	1	1						1		3	2	5	1	2	1	4	3	2	3	3	2	2	1			1				1			1		1					1
1285712841	16413723	01/24/2011 15:29:06	01/24/2011 15:32:39	2	1	1						1		2	2	6	2	2	1	2	4	2	2	2	1	3	5		1				1			1
1285719873	16413723	01/24/2011 15:32:24	01/24/2011 15:42:04	2	1	1						2		4	2	1	2	2	1	2	1	2	4	3	2	1	1		1	1		1			1	1
1285723036	16413723	01/24/2011 15:35:54	01/24/2011 15:42:57	2	2	1						1		1	2	5	2	2	1	1	3	2	4	3	3	2	1			1		1				1	1							1
1285724768	16413723	01/24/2011 15:37:08	01/24/2011 15:40:29	2	2	1						4		4	1	2	2	2	1	2	1	1	4	2	2	3	3	1	1				1			1				1
1285725425	16413723	01/24/2011 15:37:31	01/24/2011 15:40:06	3	2	1						3		1	2	3	2	2	1	2	2	2	3	2	2	2	1			1			1			1	1			1
1285728313	16413723	01/24/2011 15:39:15	01/24/2011 15:42:48	3	1	1						4		1	2	1	2	2	1	4	1	1	3	2	2	2	5		1			1	1							1				1
1285731383	16413723	01/24/2011 15:35:58	01/24/2011 15:50:50	2	2	1						2		3	2	4	2	2	1	2	1	2	4	3	1	2	3	1			1	1	1			1
1285746163	16413723	01/24/2011 15:50:21	01/24/2011 15:57:34	2	1	1						1		3	2	7	2	2	1	2	1	1	2	2	1	3	5			1			1			1				1				1
1285752686	16413723	01/24/2011 15:54:04	01/24/2011 16:00:02	2	2	1						1		1	2	1	2	2	1	2	2	1	3	3	4	1	3	1					1							1				1		1
1285753659	16413723	01/24/2011 15:53:14	01/24/2011 15:59:54	3	2	1						2		7	1	7	2	2	1	2	2	1	4	3	1	3	5					1	1			1	1			1
1285759727	16413723	01/24/2011 15:58:29	01/24/2011 16:01:54	3	1	1						3		1	2	1	2	2	1	2	1	1	4	3	4	1	4	1				1					1	1	1
1285765425	16413723	01/24/2011 16:02:14	01/24/2011 16:06:27	2	1	1						2		3	1	7	2	2	1	2	1	1	3	4	1	2	1			1	1		1			1	1
1285765959	16413723	01/24/2011 16:02:35	01/24/2011 16:07:50	2	2		1					1		7	2	4	2	2	1	4	1	1	3	2	2	2	1	1				1					1		1	1
1285767749	16413723	01/24/2011 16:03:27	01/24/2011 16:22:06	5	1	1						1		6	1	7	2	2	1	2	2	1	4	2	3	3	5			1						1	1				1	1							We need to have medical school loan reform as well as limited malpractice reform as part of any healthcare reform.
1285786790	16413723	01/24/2011 16:15:11	01/24/2011 16:18:17	2	2	1						2		1	2	6	2	2	1	4	1	2	3	3	2	2	2	1				1			1	1				1
1285796118	16413723	01/24/2011 16:20:26	01/24/2011 16:49:16	2	2	1						1		4	2	6	2	2	1	2	2	4	3	3	2	3	3				1	1	1			1	1
1285803478	16413723	01/24/2011 16:25:19	01/24/2011 16:28:59	2	1		1					2		7	1	7	2	2	1	4	2	2	3	3	4	2	1	1			1	1				1						1
1285804926	16413723	01/24/2011 16:25:38	01/24/2011 16:34:07	3	2	1						4		2	1	6	2	2	1	2	3	3	4	1	2	2	1		1			1			1	1										1
1285805498	16413723	01/24/2011 16:25:17	01/24/2011 16:30:13	3	1	1						2		7	1	5	2	2	1	2	2	2	3	3	1	1	3					1					1		1	1				1
1285808664	16413723	01/24/2011 16:28:18	01/24/2011 16:32:08	3	1	1						2		2	2	7	2	3	1	2	2	4	3	1	1	2	1	1	1	1				1									1
1285810509	16413723	01/24/2011 16:29:22	01/24/2011 16:38:02	3	2	1						3		3	1	4	2	2	1	4	1	1	4	4	3	1	1	1	1								1		1		1
1285811991	16413723	01/24/2011 16:30:20	01/24/2011 16:38:32	3	2			1				1		3	1	8	2	2	1	1	1	1	3	4	3	1	1	1	1				1				1			1									Prior to coming to medical school, I worked for several years in health policy and even helped write sections of the new health care law. Daily, I am shocked at the lack of knowledge and/or misinformation my classmates have regarding health care reform. They have little understanding of the health care system they will be entering as professionals, and have no idea how the future bill may or may …
1285817285	16413723	01/24/2011 16:33:27	01/24/2011 16:37:38	2	2	1						2		1	1	3	2	2	1	4	1	2	3	2	3	2	5	1						1		1	1								1
1285818255	16413723	01/24/2011 16:34:16	01/26/2011 18:29:52	2	2	1						1		4	2	5	2	2	1	1	1	2	4	3	3	1	2					1		1	1				1				1
1285852952	16413723	01/24/2011 16:55:31	01/24/2011 17:00:53	5	2	1						4		1	1	6	2	2	1	4	1	1	3	3	2	2	5		1		1	1					1									1
1285873323	16413723	01/24/2011 17:08:21	01/24/2011 17:26:57	3	1	1						7	MD/PhD G3	4	2	3	2	2	1	3	2	2	2	3	3	1	5				1	1	1				1										1	Limited federal funding of biomedical research	The results of this survey will be an important indicator of the attitudes of today's medical students and a vital ""pulse"" on where tomorrow's physicians hope to see the medical profession.
1285883898	16413723	01/24/2011 17:15:29	01/24/2011 17:19:48	3	2	1						4		4	1	8	2	3	1	1	3	1	2	2	1	2	5		1	1						1					1					1
1285884570	16413723	01/24/2011 17:15:47	01/24/2011 17:19:06	3	1	1						2		4	1	8	2	2	1	4	1	1	3	3	2	3	1			1		1		1						1		1
1285897147	16413723	01/24/2011 17:23:25	01/24/2011 17:27:15	3	2	1						2		7	2	7	2	2	1	2	1	2	1	3	2	2	1						1			1	1			1
1285919165	16413723	01/24/2011 17:38:19	01/24/2011 17:40:47	2	2	1						2		1	2	2	2	2	1	2	1	2	3	3	2	1	3		1			1	1			1								1
1285936964	16413723	01/24/2011 17:49:12	01/24/2011 17:53:42	2	1	1						1		2	2	1	2	2	1	2	1	1	4	1	4	1	5	1				1	1				1		1
1285962218	16413723	01/24/2011 18:04:47	01/24/2011 18:09:12	2	1	1						1		7	2	3	2	2	1	4	1	4	4	4	3	2	5	1		1	1			1										1
1285976953	16413723	01/24/2011 18:13:20	01/24/2011 18:18:14	2	2	1						3		3	1	5	2	2	1	2	3	3	1	1	1	3	5			1			1			1						1		1
1285978622	16413723	01/24/2011 18:14:53	01/24/2011 18:20:31	2	2	1						1		4	2	4	2	2	1	2	1	1	3	3	3	2	1	1									1		1	1				1
1285992753	16413723	01/24/2011 18:23:36	01/24/2011 18:27:29	2	2	1						2		1	2	6	2	2	1	1	2	2	4	3	2	2	1	1				1					1							1		1
1286016248	16413723	01/24/2011 18:38:14	01/24/2011 18:42:31	2	2	1						1		1	1	6	2	2	1	4	1	1	2	2	1	2	2	1		1	1			1			1
1286025033	16413723	01/24/2011 18:43:36	01/24/2011 18:51:33	2	2	1						1		7	2	7	2	2	1	2	2	1	4	3	3	2	3	1		1	1	1	1
1286061667	16413723	01/24/2011 19:05:50	01/24/2011 19:12:18	3	2	1				1		2		2	2	6	2	2	1	1	3	1	2	1	1	3	5			1	1		1	1						1
1286066323	16413723	01/24/2011 19:09:15	01/24/2011 19:14:25	4	2	1						2		1	2	7	2	2	1	1	2	3	2	1	1	3	1		1	1						1					1					1
1286081745	16413723	01/24/2011 19:18:50	01/24/2011 19:23:42	2	2	1						1		7	2	6	2	2	1	4	2	2	3	2	1	2	2		1	1		1			1		1
1286118236	16413723	01/24/2011 19:41:10	01/24/2011 19:50:26	3	1	1						4		3	1	6	2	2	1	2	3	4	1	3	1	1	5		1	1			1			1										1			I don't like helping and paying for peoples' self neglect and arrogance. Physicians are consultants, nothing more.
1286143710	16413723	01/24/2011 19:57:35	01/24/2011 20:01:15	2	2	1						1		7	2	6	2	2	1	4	1	1	3	3	1	1	5			1	1		1									1		1
1286145639	16413723	01/24/2011 19:58:41	01/24/2011 20:03:04	3	2	1						2		1	2	1	2	2	2	1	2	4	4	4	3	2	1	1				1					1			1				1
1286163199	16413723	01/24/2011 20:09:56	01/24/2011 20:19:41	3	1	1						1		1	2	7	2	2	1	4	1	2	2	2	2	2	5			1	1						1	1						1
1286239937	16413723	01/24/2011 20:58:54	01/24/2011 21:04:45	2	1	1						1		4	2	2	2	2	1	1	3	1	3	2	1	2	1	1					1		1	1								1
1286259134	16413723	01/24/2011 21:11:51	01/24/2011 21:15:45	2	1	1						2		1	1	4	2	2	1	2	1	1	3	3	3	1	5				1	1				1			1				1
1286299450	16413723	01/24/2011 21:39:22	01/24/2011 21:44:38	2	1	1						2		3	2	6	2	2	1	2	1	2	3	3	2	2	1	1	1			1				1								1
1286303637	16413723	01/24/2011 21:42:21	01/24/2011 21:47:42	3	1	1						1		2	2	4	2	2	1	2	3	2	3	2	1	1	4			1	1			1		1								1
1286361576	16413723	01/24/2011 22:25:40	01/24/2011 22:29:26	2	2	1						2		3	1	6	2	2	1	4	3	2	3	2	2	2	5		1		1		1	1					1
1286398577	16413723	01/24/2011 22:56:50	01/24/2011 23:04:41	3	2	1						1		4	2	4	2	2	1	4	2	1	4	2	2	2	5	1							1		1							1			1	Skyrocketing cost of obtaining medical care/need for public option	Thank you for performing this survey. It would be great if you could distribute your results to me/the participants of this study.
1286428799	16413723	01/24/2011 23:24:26	01/24/2011 23:32:29	2	2	1						1		2	1	6	2	2	1	4	1	2	2	1	1	2	5				1		1			1	1		1										1. We have a shortage of medical residency spots and an increasing number of medical students and an increasing doctor shortage... Why? There just doesn't seem to be a reason. 2. I believe everyone desearves healthcare and treatment. But, I do NOT believe that just because some people suffer from being uninsured, current medical advancements should be sacrificed. Medicine should not be this expen…
1286504905	16413723	01/25/2011 00:46:18	01/25/2011 00:49:45	2	1	1					1	3		2	1	1	2	2	1	2	1	1	3	2	1	2	1		1							1	1			1					1				Intriguing -- I'm curious to see what your group's conclusions are.
1286581459	16413723	01/25/2011 02:16:54	01/25/2011 02:21:02	2	1	1						3		4	2	7	2	2	1	2	2	1	2	1	1	2	3		1					1		1	1							1
1286582230	16413723	01/25/2011 02:17:14	01/25/2011 02:22:41	3	1	1						4		4	2	4	2	2	1	2	1	2	3	4	3	1	5	1		1		1					1							1
1286624751	16413723	01/25/2011 03:13:46	01/25/2011 03:25:52	2	2		1					1		2	2	8	2	2	1	4	1	2	2	3	2	2	5	1	1			1					1							1
1286648243	16413723	01/25/2011 03:47:27	01/25/2011 03:51:46	3	1	1						1		2	2	4	2	2	1	2	1	2	2	3	2	2	3	1					1				1			1		1
1286947389	16413723	01/25/2011 12:36:52	01/25/2011 12:39:36	3	2	1						2		3	2	7	2	2	1	2	1	1	3	1	2	2	5			1						1	1		1
1287074384	16413723	01/25/2011 14:25:08	01/25/2011 14:29:56	2	1	1						3		1	2	6	2	2	1	1	1	2	4	2	2	1	1					1	1		1	1	1
1287374375	16413723	01/25/2011 17:23:45	01/25/2011 17:26:47	3	2	1						4		1	1	7	2	2	1	2	2	1	4	3	2	2	1		1			1	1			1	1
1287411033	16413723	01/25/2011 17:46:58	01/25/2011 17:49:51	3	1	1						4		1	1	8	2	2	1	2	3	1	4	3	1	1	5		1	1													1			1
1287505316	16413723	01/25/2011 18:47:25	01/25/2011 18:51:04	2	2		1					3		2	2	7	2	2	1	4	1	2	3	2	1	2	1			1	1	1	1											1
1287572255	16413723	01/25/2011 19:30:27	01/25/2011 19:34:16	2	2	1						2		4	1	5	2	2	1	2	2	1	4	3	3	2	4			1		1	1				1		1
1287615044	16413723	01/25/2011 19:59:14	01/25/2011 20:02:26	2	2	1						2		1	2	7	2	2	1	1	2	1	4	3	3	1	2		1	1	1	1				1
1288074143	16413723	01/26/2011 02:55:00	01/26/2011 02:59:08	3	2	1						3		1	1	6	2	2	1	4	3	1	3	2	1	3	2		1	1	1					1	1
1288185256	16413723	01/26/2011 07:11:05	01/26/2011 07:15:19	3	2	1						2		2	2	3	2	2	1	2	1	1	2	1	1	3	5		1		1		1	1		1													I think all treatment options should be offered to patients along with prices and effectiveness charts.
1288633223	16413723	01/26/2011 15:40:06	01/26/2011 15:47:12	3	1	1						1		7	1	6	2	2	1	2	2	1	4	3	2	1	1	1		1		1					1			1
1288641571	16413723	01/26/2011 03:05:53	01/26/2011 15:48:56	3	2	1						2		3	2	3	2	2	1	2	1	2	2	2	2	2	1			1	1		1			1	1
1288764695	16413723	01/26/2011 16:45:28	01/26/2011 16:49:35	3	2	1						1		7	2	6	2	2	1	4	2	2	4	2	3	1	1	1	1		1						1							1
1288864236	16413723	01/26/2011 17:17:02	01/26/2011 17:41:04	3	1	1						1		7	2	1	2	2	1	4	1	2	2	2	2	2	1					1	1		1		1									1
1290918274	16413723	01/27/2011 21:26:02	01/27/2011 21:56:10	3	2	1						2		7	1	4	2	2	1	4	3	2	1	1	1	3	1	1						1		1	1					1
1290946942	16413723	01/27/2011 21:48:13	01/27/2011 21:52:59	2	1	1						2		7	1	6	2	2	1	4	3	2	1	1	1	3	1	1	1						1	1			1
1291219297	16413723	01/28/2011 02:47:28	01/28/2011 02:52:43	2	1	1						2		7	2	5	2	2	1	4	3	3	1	1	1	3	5					1	1	1		1							1
1291327328	16413723	01/28/2011 05:12:20	01/28/2011 05:16:54	2	1	1						4		3	2	4	2	2	1	1	3	3	2	2	1	1	5		1	1						1			1	1
1292197668	16413723	01/28/2011 19:27:44	01/28/2011 19:41:14	2	1	1						2		6	2	3	2	2	1	2	2	1	4	4	3	2	1	1				1					1			1				1
1292390032	16413723	01/28/2011 21:50:33	01/28/2011 21:57:04	4	1	1						1		3	2	8	2	2	1	4	3	2	2	3	3	2	1				1			1		1	1								1
1293862634	16413723	01/31/2011 02:42:12	01/31/2011 02:49:18	3	1	1				1		1		3	1	7	2	2	1	4	3	3	4	2	1	2	3		1	1	1				1	1
1302143510	16413723	02/06/2011 19:49:03	02/06/2011 19:53:26	4	2			1				1		7	1	6	1	3	1	2	1	1	4	3	3	2	1	1		1		1					1		1
1302371326	16413723	02/07/2011 04:20:12	02/07/2011 04:24:03	2	1		1					2		3	2	2	2	2	1	2	1	2	4	4	4	3	1	1	1				1							1		1
1314626476	16413723	02/16/2011 17:06:02	02/16/2011 17:10:34	3	1	1						1		7	1	6	2	2	1	2	2	2	4	3	1	2	2			1	1		1			1				1
1317350844	16413723	02/18/2011 03:00:52	02/18/2011 03:09:45	3	2	1						2		7	2	7	2	2	1	4	2	1	4	3	2	2	5	1				1					1			1				1
1338246942	16413723	03/05/2011 23:27:22	03/13/2011 17:41:47
1348769454	16413723	03/13/2011 15:51:55	03/13/2011 15:54:54	2	1		1					1		4	2	4	1	1	1	2	3	1	3	3	2	2	2			1	1					1						1		1
1348811705	16413723	03/13/2011 17:03:00	03/13/2011 17:07:20	3	2	1						3		6	1	3	1	1	1	1	2	1	3	3	3	2	5	1				1	1		1									1
1348921780	16413723	03/13/2011 20:10:46	03/13/2011 20:14:56	2	1		1					2		2	1	5	1	4	1	2	2	4	3	3	1	1	1	1		1		1				1	1
1348925873	16413723	03/13/2011 20:18:20	03/13/2011 20:26:59	4	1	1						4		1	1	6	1	4	3	4	1	1	4	3	3	1	4					1		1			1							1			1	Over-specialization of the workforce
1348933291	16413723	03/13/2011 20:32:09	03/13/2011 20:35:04	3	2	1						2		1	1	7	1	1	1	4	1	1	4	3	1	1	1		1	1			1	1			1
1348934027	16413723	03/13/2011 20:33:36	03/13/2011 20:36:21	3	2		1					2		1	2	6	2	4	1	4	2	3	4	3	4	2	2	1			1	1					1					1
1348935458	16413723	03/13/2011 20:36:08	03/13/2011 20:38:56	3	2	1						2		1	1	4	1	1	1	4	3	1	4	3	2	3	1	1		1		1					1					1
1348939177	16413723	03/13/2011 20:42:52	03/13/2011 20:48:51	2	1	1						2		2	1	2	1	1	1	1	1	3	3	2	1	2	1			1	1						1		1			1
1348942284	16413723	03/13/2011 20:48:54	03/13/2011 20:52:04	3	2	1						2		7	1	1	1	1	1	4	1	2	3	3	1	1	3				1	1				1	1	1
1348958873	16413723	03/13/2011 21:21:12	03/13/2011 21:26:23	4	1	1					1	3		1	1	7	1	4	1	2	1	1	3	4	4	1	1	1				1			1		1					1
1348961727	16413723	03/13/2011 21:26:52	03/13/2011 21:32:40	5	2						1	2		7	2	6	1	4	3	4	4	3	1	1	1	3	5			1	1			1		1										1
1348963335	16413723	03/13/2011 21:29:57	03/13/2011 21:36:21	3	1	1						2		3	2	7	2	4	1	2	3	2	3	3	2	2	5			1	1						1					1		1
1348974521	16413723	03/13/2011 21:51:51	03/13/2011 22:03:16	3	2	1						2		3	1	8	2	4	1	1	1	1	4	3	2	3	1		1	1	1						1			1									Great job on this survey. Thank you for putting this together and for giving medical students a voice in health care reform research!
1348979325	16413723	03/13/2011 22:01:54	03/13/2011 22:07:13	3	2	1						3		1	2	5	1	1	1	2	2	1	4	3	2	2	3			1		1	1							1				1
1348979932	16413723	03/13/2011 22:03:33	03/13/2011 22:08:09	3	1	1						4		2	1	1	2	1	1	3	1	1	2	3	2	2	1		1				1					1	1							1
1348980091	16413723	03/13/2011 22:03:50	03/13/2011 22:08:54	2	2					1		2		4	1	4	1	1	1	3	1	1	2	2	1	3	1				1			1		1	1		1
1348980538	16413723	03/13/2011 22:04:49	03/13/2011 22:08:56	2	1		1					2		4	2	3	2	1	1	2	1	1	4	4	2	2	1		1			1	1				1			1
1348980992	16413723	03/13/2011 22:06:05	03/13/2011 22:08:50	2	2	1						2		1	1	6	2	4	1	4	1	1	3	3	3	2	1	1		1	1	1										1
1348981704	16413723	03/13/2011 22:06:39	03/13/2011 22:10:03	3	2	1						2		4	2	6	2	4	1	2	1	1	3	3	3	2	1			1	1				1	1			1					1
1348983683	16413723	03/13/2011 22:11:30	03/13/2011 22:15:34	3	2	1						2		2	2	2	2	4	1	2	2	2	3	3	3	1	1			1		1	1											1	1
1348985538	16413723	03/13/2011 22:15:22	03/13/2011 22:22:47	2	2	1			1			2		2	1	7	2	4	1	4	3	2	3	1	1	2	1			1		1		1		1					1
1348985818	16413723	03/13/2011 22:15:47	03/13/2011 22:24:58	5	1		1					2		3	1	8	2	4	1	2	2	2	3	3	4	2	1			1		1	1					1			1
1348988475	16413723	03/13/2011 22:21:49	03/13/2011 22:27:05	5	1	1						2		4	1	1	2	4	1	2	3	4	1	1	1	1	1					1	1	1	1												1	Healthcare privileges for illegal aliens/Unconstitutionality of Affordable Care Act
1348988613	16413723	03/13/2011 22:21:57	03/13/2011 22:28:38	3	2		1					2		3	1	7	2	4	1	2	2	1	4	3	2	3	5	1		1	1	1								1
1348988944	16413723	03/13/2011 22:22:48	03/13/2011 22:41:10	2	2	1	1					2		4	2	7	2	4	1	2	1	1	1	4	2	2	1			1	1		1								1						1	Salary disparity between specialists and primary care physicians, which discourages graduates from going into primary care.
1348991928	16413723	03/13/2011 22:29:00	03/13/2011 22:32:20	2	2	1	1					2		1	1	6	2	4	1	4	1	1	3	3	2	1	1	1		1	1	1	1
1348994065	16413723	03/13/2011 22:33:41	03/13/2011 22:43:36	3	2	1						2		3	1	7	2	4	1	2	1	2	3	3	2	1	4		1	1	1						1			1
1349004110	16413723	03/13/2011 22:55:04	03/13/2011 23:04:25	4	2	1						1		7	1	7	2	4	1	4	2	2	3	2	2	1	2			1	1		1						1	1									I'm confused by the phrasing of this question "" would favor limiting reimbursement and the ability to repay student loans if that would help expand access to basic health care for those currently lacking such care"" . I am in favor of anything that helps me pay back student loans. Public health care is important and necessary, but it should be coming out of public taxes, not any student trying t…
1349004297	16413723	03/13/2011 22:55:30	03/13/2011 23:00:10	3	2	1						1		7	1	7	2	4	1	4	2	2	4	3	3	3	5	1				1		1			1								1				I really appreciate this survey, and it was nice to explore what I thought were the most pressing issues in healthcare today. Thank you so much!
1349004629	16413723	03/13/2011 22:56:14	03/13/2011 23:08:24	3	2	1	1					1		1	2	5	2	4	1	2	2	2	3	3	2	2	1			1	1	1					1		1	1									I think there are a lot of things that people feel are part of their obligation (eg advocacy or caring for uninsured patients) but simply have no time. Most decisions made seem to be based on financial feasibility which is becoming less and less due to many of the factors listed in health policy section.
1349004779	16413723	03/13/2011 22:56:40	03/13/2011 23:00:36	2	1		1					1		7	1	1	2	4	1	2	1	1	3	2	2	1	3	1	1					1			1			1									Great survey
1349005332	16413723	03/13/2011 22:57:52	03/13/2011 23:02:22	2	2		1					1		2	1	5	2	4	1	2	1	1	3	3	1	1	5	1		1		1		1			1
1349007057	16413723	03/13/2011 23:01:41	03/13/2011 23:04:47	3	1	1						1		2	1	7	2	4	1	2	3	1	4	3	1	1	5	1		1					1		1					1
1349008582	16413723	03/13/2011 23:04:47	03/13/2011 23:07:39	2	1	1						1		1	2	3	2	4	1	2	2	2	4	3	1	1	1		1		1	1	1									1
1349010218	16413723	03/13/2011 23:08:22	03/13/2011 23:14:30	5	1	1						2		2	1	8	2	4	1	2	1	1	3	3	3	2	1			1				1			1			1					1
1349014291	16413723	03/13/2011 23:16:57	03/13/2011 23:23:38	3	1	1						2		7	1	8	2	4	1	4	3	1	1	3	2	3	5				1			1				1			1			1					I believe that heathcare should be available to everyone for an affordable cost, but nothing is free, and with what doctors sacrifice in time, money, fun, family, the burden to care for poor and underinsured shouldn't fall on the physicians.
1349014479	16413723	03/13/2011 23:17:32	03/13/2011 23:21:54	3	1	1						1		1	1	6	1	4	1	4	1	1	2	2	2	1	5			1			1			1					1					1
1349015356	16413723	03/13/2011 23:19:22	03/13/2011 23:23:42	2	2	1				1		1		1	1	6	2	4	1	2	2	1	4	3	1	1	1	1		1		1				1											1	The overuse of abortions in this country as a method or secondary birth control and the support of physicians for this practice of ending the lives of their patients.
1349016371	16413723	03/13/2011 23:21:32	03/13/2011 23:25:04	3	2	1						2		3	1	5	1	4	1	4	1	3	2	3	1	1	5
1349016727	16413723	03/13/2011 23:22:23	03/13/2011 23:27:34	3	1		1					1		7	2	5	2	4	1	4	4	3	2	1	1	3	1			1	1			1	1		1
1349019231	16413723	03/13/2011 23:27:50	03/13/2011 23:33:36	3	2	1						1		3	2	5	2	4	1	4	2	1	3	3	2	2	1				1		1			1	1			1
1349019332	16413723	03/13/2011 23:28:11	03/13/2011 23:32:57	2	2	1	1					1		7	2	6	2	4	1	2	2	1	3	3	2	2	2	1			1		1				1		1
1349020483	16413723	03/13/2011 23:30:46	03/13/2011 23:33:17	2	1		1					1		7	2	6	2	4	1	1	1	2	3	3	1	1	1	1					1				1		1			1
1349020689	16413723	03/13/2011 23:30:51	03/13/2011 23:37:01	3	2	1						1		1	2	6	2	4	1	4	2	2	3	4	3	3	2	1				1				1	1		1
1349021632	16413723	03/13/2011 23:32:56	03/13/2011 23:38:13	5	1	1						1		1	1	6	2	4	1	2	2	1	3	3	2	1	1			1		1					1			1		1
1349021810	16413723	03/13/2011 23:33:28	03/13/2011 23:40:11	2	1		1					1		1	1	7	2	4	1	4	1	3	4	4	1	2	1	1		1		1								1				1
1349021977	16413723	03/13/2011 23:33:59	03/13/2011 23:38:33	3	1	1						1		1	2	5	2	4	3	4	2	1	3	4	3	1	5					1	1	1										1	1
1349022533	16413723	03/13/2011 23:35:16	03/13/2011 23:37:42	2	2		1					1		1	2	8	2	4	1	1	2	3	4	3	3	2	1			1	1	1										1		1
1349025637	16413723	03/13/2011 23:41:31	03/13/2011 23:54:01	3	2	1						7	Taking a year off between 3rd and 4th year to get an MPH in health policy	3	2	4	2	1	1	4	2	1	2	3	3	1	2		1	1		1		1		1								1					-I would support some reduction in reimbursement/loan repayment ability to expand coverage IF the reductions were mostly targeted to procedural/surgical high-paying specialties, not to primary/preventive care specialties. -While I would disagree with the statement that all physicians are professionally obligated to care for the uninsured and underinsured, I would say that I believe they are moral…
1349026445	16413723	03/13/2011 23:43:56	03/13/2011 23:47:34	2	1	1						1		2	2	8	2	1	1	1	3	2	3	2	1	2	5			1				1		1	1							1
1349027854	16413723	03/13/2011 23:46:50	03/13/2011 23:52:37	5	1					1		2		1	1	6	1	4	1	2	1	3	2	1	1	1	5		1							1	1				1	1
1349028126	16413723	03/13/2011 23:45:03	03/14/2011 00:03:15	3	1	1						4		2	2	1	2	1	1	4	3	1	3	1	1	2	4							1	1	1			1					1
1349028446	16413723	03/13/2011 23:47:43	03/13/2011 23:52:33	3	1	1						3		3	2	5	1	1	1	1	1	3	1	1	1	3	5							1		1					1				1	1
1349029947	16413723	03/13/2011 23:51:11	03/13/2011 23:54:48	3	1	1						4		3	2	2	2	1	1	1	3	1	1	1	1	2	5		1				1	1		1										1
1349031631	16413723	03/13/2011 23:50:18	03/13/2011 23:58:16	2	2	1						1		2	2	1	2	1	1	4	1	2	3	2	2	2	1
1349036916	16413723	03/14/2011 00:05:34	03/14/2011 00:10:15	3	2	1						7	currently completing a year of research between my 3rd and 4th years of medical school	4	2	5	2	1	1	4	2	2	3	3	1	2	2	1		1						1	1		1
1349037304	16413723	03/14/2011 00:06:18	03/14/2011 00:12:49	2	2	1						1		4	2	1	2	1	1	2	4	2	3	2	2	2	1							1			1							1			1	Fee for service medicine/ for-profit private practices
1349037870	16413723	03/14/2011 00:07:40	03/14/2011 00:12:19	3	2	1						7	4th year MD/MPH student	4	1	5	2	1	1	2	2	1	4	3	2	1	5	1						1			1	1						1
1349038873	16413723	03/14/2011 00:07:57	03/14/2011 00:52:22	3	1	1						3		3	2	2	2	1	1	2	1	1	4	3	3	1	3	1				1					1							1			1	Fee-for-service method of billing provides incentives for physicians to always do more, not less/Increasing physician financial interest in services for which they refer/disparity in pay between specialists and primary care docs
1349041678	16413723	03/14/2011 00:15:41	03/14/2011 00:18:27	2	1	1						3		2	1	6	2	1	1	4	1	3	2	1	1	2	1			1	1		1			1						1
1349049261	16413723	03/14/2011 00:30:41	03/14/2011 00:33:50	2	1	1						2		1	2	3	1	1	1	2	3	1	2	1	1	1	1			1			1	1		1										1
1349049378	16413723	03/14/2011 00:29:42	03/14/2011 00:34:44	3	1	1						4		4	1	6	2	1	1	2	1	1	4	3	2	1	5			1		1				1	1		1
1349049453	16413723	03/14/2011 00:30:24	03/14/2011 00:35:18	2	1	1						1		1	2	2	2	1	1	1	2	1	4	3	1	1	5	1				1					1			1		1
1349051329	16413723	03/14/2011 00:34:48	03/14/2011 01:13:36	3	1	1						2		7	1	4	1	1	3	2	1	2	3	3	3	1	2					1					1						1	1	1
1349053372	16413723	03/14/2011 00:38:49	03/14/2011 00:42:54	2	1						1	3		1	1	3	2	1	1	1	3	2	3	1	2	2	5			1				1			1		1					1
1349056827	16413723	03/14/2011 00:45:23	03/14/2011 01:03:12	3	1	1				1		1		1	1	8	2	4	1	4	3	1	4	2	2	3	1			1	1			1		1						1							Health care is a market and as such it should be seen as organic. Currently, health care reform has modified ONE major part of the 'market' -- accessibility. This will in turn affect all other parts of the market. Just a few other major parts of health care that are not being addressed at the same time include: malpractice reform, doctor reimbursement (in regards to the years, relationships, pers…
1349057715	16413723	03/14/2011 00:47:03	03/14/2011 01:05:21	3	2	1						1		7	2	1	2	1	1	4	2	3	4	4	3	1	5					1							1					1
1349060973	16413723	03/14/2011 00:53:07	03/14/2011 00:57:26	3	1	1						1		7	2	1	2	1	1	2	2	2	4	4	4	1	1	1				1		1			1			1
1349065365	16413723	03/14/2011 01:01:44	03/14/2011 01:05:41	3	1	1						3		1	1	6	2	1	1	1	2	1	3	4	3	1	3		1	1	1	1								1
1349065625	16413723	03/14/2011 01:02:01	03/14/2011 01:09:28	3	2	1						4		7	1	7	2	1	1	2	2	1	4	3	2	2	5			1		1	1							1				1
1349067351	16413723	03/14/2011 01:05:17	03/14/2011 01:12:13	3	2	1						1		3	1	6	2	4	1	2	1	1	4	2	1	3	5			1	1			1		1								1
1349068396	16413723	03/14/2011 01:07:15	03/14/2011 01:18:35	3	2	1						1		7	1	8	2	1	1	2	1	1	3	2	1	1	1			1			1				1					1		1					Fundamentally, we need to expand our health care system in America so we can adequatly care for our population. I believe this growth must begin at the bottom, by expanding the number of medical schools and making it easier for more students to go to medical school aka. less expensive/less competative to get in. The only other option is to designate primary care to RNs and PAs and we as a society…
1349073429	16413723	03/14/2011 01:16:24	03/14/2011 01:24:49	2	1	1					1	2		7	1	5	1	1	1	4	4	2	2	3	1	2	1						1	1		1	1							1
1349075681	16413723	03/14/2011 01:20:26	03/14/2011 01:23:36	2	1	1						2		7	2	4	1	1	1	2	1	1	4	3	2	1	1			1				1		1	1							1
1349077122	16413723	03/14/2011 01:22:46	03/14/2011 01:25:58	3	2	1						3		1	1	6	1	4	1	2	2	2	3	3	2	2	1		1	1		1					1			1
1349077802	16413723	03/14/2011 01:08:30	03/14/2011 01:29:42	2	2		1					3		7	2	2	2	1	1	2	2	1	4	2	2	2	1	1		1		1				1								1
1349084101	16413723	03/14/2011 01:34:24	03/14/2011 01:37:20	3	2	1						3		2	1	5	1	4	1	2	2	1	3	3	2	1	1						1			1	1			1					1
1349085459	16413723	03/14/2011 01:36:45	03/14/2011 01:41:10	3	1	1						2		7	2	1	1	4	1	4	1	2	3	3	1	1	1		1		1		1			1					1
1349086060	16413723	03/14/2011 01:36:55	03/14/2011 01:44:23	3	1	1						2		4	2	2	2	1	1	4	3	1	3	1	1	2	5								1	1					1						1	Overemphasis on universal insurance coverage instead of emphasis on quality of care/Increasing role of non-medical professionals (e.g. politicians) in making decisions that limit or shape medical practice
1349091118	16413723	03/14/2011 01:46:26	03/14/2011 01:51:33	3	1	1						3		2	1	6	1	4	1	1	2	1	1	1	1	1	1							1		1	1		1	1
1349091381	16413723	03/14/2011 01:41:28	03/14/2011 01:49:58	2	2	1						1		3	1	6	2	1	1	2	1	2	2	1	2	2	1					1	1	1					1					1
1349098610	16413723	03/14/2011 01:59:41	03/14/2011 02:03:17	3	2	1						3		4	2	1	2	1	1	1	1	1	3	2	2	2	1
1349100366	16413723	03/14/2011 02:02:53	03/14/2011 02:06:15	3	1	1						4		1	1	8	2	1	1	1	4	4	1	1	1	1	5						1	1		1										1	1	Federal involvement in health care	Medicine is simply a business. A business that should operate in the free market. Reducing government participation in health care will improve the efficiency of all health care related markets.
1349102498	16413723	03/14/2011 02:06:30	03/14/2011 02:10:57	2	2	1						1		7	1	3	2	1	1	4	2	1	3	3	3	2	1	1				1					1		1					1
1349107599	16413723	03/14/2011 02:15:54	03/14/2011 02:25:49	2	1		1					1		4	2	7	2	4	1	2	2	2	3	3	2	1	2			1	1			1				1				1
1349110505	16413723	03/14/2011 02:21:08	03/14/2011 02:34:51	2	2						1	1		1	1	3	2	1	1	1	1	2	3	3	1	2	1	1	1	1						1	1		1					1
1349114477	16413723	03/14/2011 02:28:18	03/14/2011 02:32:03	3	2	1						4		1	1	5	2	1	1	3	2	1	3	4	2	1	5			1		1					1			1							1	Poor reimbursement for management of chronic diseases
1349118489	16413723	03/14/2011 02:35:15	03/14/2011 02:38:27	2	2		1					3		3	1	4	1	4	1	1	1	1	3	2	1	1	1			1		1		1						1						1
1349119454	16413723	03/14/2011 02:37:16	03/14/2011 02:40:36	3	2	1						2		6	2	3	2	1	3	2	2	1	4	3	2	2	1	1								1				1				1		1
1349126030	16413723	03/14/2011 02:49:12	03/14/2011 02:57:11	2	1	1						2		2	2	5	2	1	1	1	1	2	1	3	1	1	1		1	1			1		1	1
1349127747	16413723	03/14/2011 02:53:03	03/14/2011 02:58:55	2	1	1						2		3	1	5	1	1	1	2	4	1	4	4	3	2	2	1		1		1				1				1
1349127781	16413723	03/14/2011 02:52:17	03/14/2011 03:00:45	3	1	1						2		3	2	2	1	2	1	2	4	3	1	1	1	1	1				1	1	1			1	1												Many of the questions are difficult to interpret and should be revised to allow for meaningful and honest interpretation of the data. ""To do this show, I had to take a physical, and they asked me a lot of medical questions. And they were, like, yes and no questions, but they were very strangely worded. Like, 'Have you ever tried sugar -- or PCP?' "" --Mitch Hedberg
1349131822	16413723	03/14/2011 02:55:06	03/14/2011 03:24:23	3	1			1			1	3		4	2	5	1	4	1	2	1	3	2	2	1	1	1		1				1	1		1								1
1349137057	16413723	03/14/2011 03:11:08	03/14/2011 03:20:32	2	2	1	1					1		3	1	5	2	1	1	4	1	1	1	3	1	2	1							1		1	1				1			1
1349138098	16413723	03/14/2011 03:13:03	03/14/2011 03:20:17	3	1	1						3		1	2	5	2	1	1	1	1	2	3	2	3	1	1			1				1			1		1					1
1349139940	16413723	03/14/2011 03:16:56	03/14/2011 03:21:33	3	2		1					2		1	1	5	1	1	1	2	2	1	3	4	4	2	2	1				1					1		1						1
1349150378	16413723	03/14/2011 03:37:26	03/14/2011 03:41:11	2	1		1					2		2	2	4	1	1	1	4	1	1	1	2	1	1	5					1	1	1						1				1
1349152600	16413723	03/14/2011 03:41:32	03/14/2011 03:50:02	2	1		1					2		4	2	6	1	4	1	1	1	4	1	1	1	1	1		1	1				1		1							1
1349153265	16413723	03/14/2011 03:42:46	03/14/2011 03:46:40	4	1					1		4		2	2	4	1	1	1	4	1	1	3	4	1	1	1	1	1			1		1		1
1349154909	16413723	03/14/2011 03:46:07	03/14/2011 03:49:54	2	2		1					1		1	1	3	1	4	1	2	1	1	4	4	3	2	2	1				1					1				1			1
1349155053	16413723	03/14/2011 03:46:32	03/15/2011 04:22:39	5	2			1				1		3	1	8	1	4	1	4	2	1	3	3	2	2	1	1		1				1		1				1
1349156933	16413723	03/14/2011 03:50:19	03/14/2011 03:53:16	4	2	1				1		1		1	1	6	1	4	1	4	2	1	4	3	1	1	1	1				1					1		1			1
1349160919	16413723	03/14/2011 03:58:08	03/14/2011 04:03:02	2	1		1					1		2	2	1	2	1	1	1	2	1	3	3	3	1	1	1		1			1			1					1
1349161010	16413723	03/14/2011 03:58:11	03/14/2011 04:11:40	2	1		1					2		2	1	1	1	4	1	2	2	2	4	3	3	2	1					1		1		1	1			1
1349164293	16413723	03/14/2011 04:01:39	03/14/2011 04:13:32	2	1		1					1		3	1	3	1	4	1	2	1	2	3	3	2	1	4	1	1	1	1												1
1349165463	16413723	03/14/2011 04:07:11	03/14/2011 04:11:47	2	2		1					1		3	1	4	1	4	1	4	2	1	4	4	4	2	5	1	1			1						1						1
1349165774	16413723	03/14/2011 04:07:42	03/14/2011 04:10:28	2	2		1					2		3	2	1	1	4	1	2	3	2	2	2	3	1	5		1						1								1	1		1
1349171542	16413723	03/14/2011 04:19:54	03/14/2011 04:26:39	3	1	1						1		4	2	4	1	4	1	2	2	2	2	2	2	2	5	1				1			1					1				1
1349174778	16413723	03/14/2011 04:26:51	03/14/2011 04:29:42	3	1						1	2		1	2	5	1	4	1	2	2	2	4	4	2	1	2	1		1		1						1				1
1349175012	16413723	03/14/2011 04:27:21	03/14/2011 04:30:19	2	1	1						2		3	1	7	1	4	1	2	2	1	4	4	4	2	5	1		1		1								1				1
1349176046	16413723	03/14/2011 04:29:26	03/14/2011 04:33:32	3	2					1		1		2	1	6	1	4	1	2	2	1	3	2	2	2	1	1	1			1							1	1
1349176622	16413723	03/14/2011 04:30:01	03/14/2011 04:43:45	3	2	1						3		6	2	5	1	1	1	4	1	1	1	2	2	2	5				1			1	1						1				1				The villainization of MDs in the media/governement representatives as money hungry and unconcerned with good patient care is extremely disturbing. IMO, this attitude is the source of much discontent and mid-level creep. A culture of envy is invading medicine and the country at large that is dangerous to our long term national well-being. Add to that a general lack of financial responsibility. Peo…
1349178969	16413723	03/14/2011 04:34:31	03/14/2011 04:41:41	4	1	1						2		7	2	5	2	4	1	2	1	1	3	3	2	2	5				1	1	1			1				1
1349183357	16413723	03/14/2011 04:44:23	03/14/2011 04:46:59	2	1		1					2		7	1	4	1	4	1	4	2	3	4	3	3	2	5
1349191420	16413723	03/14/2011 05:01:23	03/14/2011 05:06:24	2	2		1					1		1	1	5	2	4	1	1	1	3	4	4	3	3	1			1						1					1	1		1
1349195564	16413723	03/14/2011 05:09:40	03/14/2011 05:14:12	2	1	1						1		2	2	5	2	1	3	1	2	1	4	3	1	3	5							1		1				1	1				1
1349198294	16413723	03/14/2011 05:15:28	03/14/2011 05:20:18	3	2		1					2		1	2	2	1	4	1	2	2	3	3	3	3	1	2	1				1					1		1					1
1349199207	16413723	03/14/2011 05:17:33	03/14/2011 05:22:14	3	2		1					2		1	1	4	1	4	1	2	2	2	4	4	3	2	1	1		1		1					1		1
1349201842	16413723	03/14/2011 05:23:21	03/14/2011 05:28:34	3	2			1				1		1	1	7	1	4	1	4	2	1	4	4	3	1	2	1		1		1					1					1
1349204127	16413723	03/14/2011 05:28:14	03/14/2011 05:31:49	2	2	1						1		3	2	1	1	4	1	4	2	3	4	2	3	2	5			1			1				1		1					1
1349217098	16413723	03/14/2011 05:56:35	03/14/2011 06:00:42	3	2		1					2		1	1	5	2	4	1	1	2	1	4	4	3	1	4	1				1					1				1						1	Being open to other concepts of health - acupuncture, herbalism, manipulation, etc. / Making health services more transparent so patients can become more educated and ""shop"" around
1349218049	16413723	03/14/2011 05:58:29	03/14/2011 06:03:08	2	1		1					1		3	2	2	1	4	1	1	2	2	4	3	2	2	1			1	1
1349233662	16413723	03/14/2011 06:33:14	03/14/2011 06:38:24	3	2	1				1		7	3rd year MD/PhD student (finished MS1 &amp; MS2, first year in the PhD)	7	1	2	1	4	1	2	1	1	4	3	2	2	2					1			1		1			1				1					I feel that most medical students are not very educated about health care reform &amp; the issues (with a similar problem amongst the public). I think there are a lot of misconceptions founded by the media. The real question is - do we want to be a society where people lose their life savings because they get cancer?
1349235743	16413723	03/14/2011 06:38:10	03/14/2011 06:42:25	2	1		1					2		3	2	2	1	4	1	4	1	2	2	3	3	2	3					1		1					1	1		1
1349267205	16413723	03/14/2011 07:45:35	03/14/2011 08:17:52	2	1	1						1		3	2	4	1	4	1	2	4	2	3	2	2	2	4
1349313361	16413723	03/14/2011 09:10:48	03/14/2011 09:16:54	2	1						1	3		7	1	2	1	4	3	2	4	1	4	4	4	2	5	1				1								1					1		1	The fact that healthcare should be not for profit yet this country treats it as a for profit industry	I believe that health care along with education are inalienable rights that should be provided to everyone.
1349394285	16413723	03/14/2011 11:25:35	03/14/2011 11:32:19	3	1	1						4		2	2	1	2	1	1	2	1	2	2	3	2	1	1		1						1		1					1		1
1349401748	16413723	03/14/2011 11:39:07	03/14/2011 11:45:29	3	1	1						3		4	2	2	2	1	1	4	1	1	2	3	1	1	5		1				1			1				1					1				You probably should randomize how the ""5 issues"" options are presented to the respondent, I felt much more likely to select options from the first column than the other 2 just by virtue of it being the first series of options that I read. It puts the results for that question at risk for bias.
1349433624	16413723	03/14/2011 12:22:29	03/14/2011 12:27:16	2	2	1				1		2		1	1	1	1	1	1	4	2	2	3	3	3	1	1	1	1	1	1	1	1	1	1	1	1		1	1				1	1
1349438102	16413723	03/14/2011 12:27:50	03/14/2011 12:30:39	2	2	1						2		7	2	7	1	1	1	4	1	2	3	2	2	1	1			1	1					1					1				1
1349443418	16413723	03/14/2011 12:34:00	03/14/2011 12:40:53	3	1	1						2		7	1	6	1	1	1	4	1	2	3	4	3	1	1			1			1				1							1	1
1349473939	16413723	03/14/2011 13:04:22	03/14/2011 13:09:38	2	1	1						1		3	2	1	1	4	1	2	2	4	1	3	1	1	1					1	1		1		1							1					Just one: developing new biomedical technology will not appear to be cost effective in the short term, but is essential to high-value medicine in the longer term.
1349482280	16413723	03/14/2011 13:10:53	03/14/2011 13:13:51	2	1	1						1		3	2	6	2	1	1	1	1	1	3	2	2	1	1	1		1				1			1							1
1349510807	16413723	03/14/2011 13:31:09	03/14/2011 13:35:00	3	2	1						3		1	2	3	2	1	1	4	1	2	4	3	2	2	1	1						1		1				1		1
1349512630	16413723	03/14/2011 11:16:03	03/14/2011 22:35:25	3	1	1						2		1	2	4	1	1	1	4	3	2	4	3	3	2	1				1					1				1				1	1
1349557755	16413723	03/14/2011 14:01:26	03/14/2011 14:06:18	2	1		1					2		7	2	3	1	1	1	2	1	2	1	3	1	2	1				1			1		1				1				1
1349583275	16413723	03/14/2011 14:17:04	03/14/2011 14:20:07	3	2	1						2		1	1	4	1	1	1	4	2	1	1	4	3	1	4	1			1	1					1					1
1349696229	16413723	03/14/2011 15:02:55	03/14/2011 15:13:22	2	1	1						2		4	1	1	1	4	1	2	2	2	1	2	1	1	2		1			1		1			1							1
1349709483	16413723	03/14/2011 15:06:50	03/14/2011 15:13:36	3	2			1				4		1	2	5	2	1	1	4	2	1	4	3	2	2	5	1		1		1					1					1
1349746653	16413723	03/14/2011 15:20:31	03/14/2011 15:25:56	2	2			1				1		1	2	7	2	1	1	4	1	1	4	3	3	3	5	1		1	1	1		1			1	1		1				1
1349746887	16413723	03/14/2011 15:20:41	03/14/2011 15:23:51	2	2	1						1		1	1	5	2	1	1	1	1	2	3	2	1	2	1	1					1				1		1	1
1349779049	16413723	03/14/2011 15:31:44	03/14/2011 15:35:10	2	1	1						2		3	1	4	1	1	1	2	2	3	3	3	2	1	1		1	1				1						1				1
1349811409	16413723	03/14/2011 15:42:50	03/14/2011 15:50:31	4	1	1				1		3		1	1	7	1	4	1	2	1	1	3	4	1	1	5		1	1							1		1		1
1349812996	16413723	03/14/2011 15:43:22	03/14/2011 15:58:02	3	1	1						1		2	2	4	2	1	1	4	1	3	3	2	2	2	1				1				1	1	1			1
1349935624	16413723	03/14/2011 15:44:38	03/14/2011 16:29:57	3	2	1					1	1		1	2	1	2	1	1	2	1	1	4	4	3	2	5	1			1									1		1
1349998956	16413723	03/14/2011 16:46:33	03/14/2011 16:50:59	3	1	1						7	MD/PhD student between M2 and M3	7	2	1	2	1	1	3	1	1	3	3	2	1	5					1		1	1		1							1
1350019303	16413723	03/14/2011 16:54:10	03/14/2011 16:59:56	4	2	1						4		4	2	4	1	1	1	4	1	1	2	3	1	2	1		1				1			1						1		1
1350070471	16413723	03/14/2011 17:11:53	03/14/2011 17:15:52	2	2			1				2		2	2	5	2	1	1	2	2	2	3	2	1	2	1	1	1	1	1						1
1350071696	16413723	03/14/2011 17:12:04	03/14/2011 17:20:29	2	2	1						1		4	2	3	1	4	1	2	2	1	4	3	3	2	2					1					1							1	1		1	Culture of medical reimbursement in the US (cost of procedures, etc.)
1350078823	16413723	03/14/2011 17:13:43	03/14/2011 17:20:29	2	1			1				1		1	2	6	2	1	1	2	1	1	3	3	2	2	5	1								1	1		1						1
1350087536	16413723	03/14/2011 17:17:26	03/14/2011 17:21:27	2	2	1						2		3	2	1	1	1	1	2	1	3	3	2	1	2	5			1	1					1	1			1
1350214226	16413723	03/14/2011 18:02:05	03/14/2011 18:06:04	3	1	1						2		2	1	6	1	1	1	2	3	1	4	2	2	2	1
1350290149	16413723	03/14/2011 18:31:25	03/14/2011 18:36:54	4	2			1				2		2	1	1	2	1	1	2	1	1	2	1	1	3	1	1		1			1				1
1350334470	16413723	03/14/2011 18:49:53	03/14/2011 18:54:07	3	2						1	4		1	1	4	1	1	1	4	1	1	2	2	1	1	1	1	1	1				1		1	1			1						1
1350348922	16413723	03/14/2011 18:55:46	03/14/2011 18:57:25	2	1			1				1		1	1	6	1	4	1	2	2	3	4	4	4	1	1
1350358591	16413723	03/14/2011 18:53:11	03/14/2011 19:12:30	2	1			1				1		1	1	5	2	1	1	1	2	1	3	2	2	1	2				1	1					1	1						1
1350407658	16413723	03/14/2011 19:21:02	03/14/2011 19:23:37	3	2	1						1		7	2	3	2	1	1	1	2	1	4	3	3	1	5	1		1		1				1	1
1350428591	16413723	03/14/2011 19:28:10	03/14/2011 19:37:05	3	1	1						4		4	1	5	1	1	1	3	2	2	1	2	2	2	1	1			1	1					1					1
1350430962	16413723	03/14/2011 19:23:16	03/14/2011 19:36:07	2	1		1					1		4	1	5	1	4	1	4	1	1	3	2	1	1	2	1	1	1						1									1
1350446151	16413723	03/14/2011 19:37:19	03/14/2011 19:43:57	2	2		1					2		1	2	1	1	4	1	2	2	2	3	3	3	1	3	1	1			1					1								1
1350514435	16413723	03/14/2011 20:06:02	03/14/2011 20:10:56	2	2					1		1		1	2	5	1	1	1	4	2	1	4	4	3	2	1	1			1	1					1		1
1350586374	16413723	03/14/2011 20:37:05	03/14/2011 20:52:14	5	2	1						1		1	2	1	2	1	1	4	3	3	4	2	2	2	1						1			1	1			1	1
1350602856	16413723	03/14/2011 20:44:12	03/14/2011 20:46:42	3	1	1						1		2	1	6	2	1	1	2	1	3	3	2	2	1	1	1					1			1						1		1
1350663537	16413723	03/14/2011 21:13:11	03/14/2011 21:19:50	3	2			1				2		1	1	6	2	1	1	1	2	2	3	2	2	1	2	1				1					1					1		1
1350688638	16413723	03/14/2011 21:25:40	03/14/2011 21:30:03	3	1	1						2		2	2	5	1	4	1	2	1	3	3	3	2	1	5		1								1		1				1		1
1350693402	16413723	03/14/2011 21:27:33	03/14/2011 21:40:01	3	1			1				3		4	1	5	2	1	1	4	2	1	1	2	1	2	1			1		1								1		1				1
1350727854	16413723	03/14/2011 21:47:42	03/14/2011 21:51:10	2	2	1						2		1	2	4	1	1	1	1	2	2	3	4	3	1	1	1				1					1		1					1
1350731472	16413723	03/14/2011 21:49:42	03/14/2011 21:53:05	3	1	1						2		3	1	6	1	1	1	1	2	2	3	3	2	3	1			1						1	1				1	1							thanks
1350763258	16413723	03/14/2011 22:10:13	03/14/2011 22:14:09	2	2			1		1		2		2	2	7	2	1	1	2	2	1	4	4	4	2	1			1	1		1		1		1
1350811449	16413723	03/14/2011 22:42:39	03/14/2011 22:47:32	2	1		1					1		7	1	5	1	4	1	2	1	1	4	3	2	2	2	1	1	1		1								1
1350852567	16413723	03/14/2011 23:13:55	03/14/2011 23:24:18	2	1		1					1		1	2	6	2	4	1	4	2	1	4	4	3	2	1	1												1				1	1		1	Influence of pharmaceutical, biotech and insurance companies over government policy
1350890649	16413723	03/14/2011 23:43:55	03/14/2011 23:52:19	4	2	1						2		6	2	6	1	1	1	2	3	2	4	4	3	2	5	1		1	1			1		1	1		1	1					1	1
1350927493	16413723	03/15/2011 00:15:03	03/15/2011 00:20:36	3	1	1						1		1	1	8	2	4	1	2	1	1	3	2	2	2	2	1		1						1				1					1
1350928321	16413723	03/15/2011 00:16:09	03/15/2011 00:20:17	2	1		1					2		2	1	5	2	1	1	2	2	1	3	4	2	2	1	1						1		1				1				1
1350953937	16413723	03/15/2011 00:38:26	03/15/2011 00:58:52	3	2		1					4		3	2	1	2	1	1	1	2	1	4	2	2	1	2				1	1					1				1					1
1350957517	16413723	03/14/2011 23:19:27	03/15/2011 00:46:21	3	2		1					7	MD/MPH student, currently doing MPH in between 3rd and 4th year of medical school	4	2	6	2	1	1	3	2	1	4	4	3	1	5	1				1					1		1							1
1351011874	16413723	03/15/2011 01:29:56	03/15/2011 01:35:59	5	1						1	2		6	2	7	2	4	1	2	1	2	4	3	3	2	1		1	1			1	1						1
1351037197	16413723	03/15/2011 01:53:13	03/15/2011 01:57:39	2	2			1				3		3	2	6	2	1	1	2	1	3	2	3	3	2	1	1	1	1			1				1
1351062665	16413723	03/15/2011 02:18:00	03/15/2011 02:21:53	2	1	1						2		3	2	4	1	1	1	3	1	1	2	4	3	1	1		1								1					1		1	1
1351085471	16413723	03/15/2011 02:40:05	03/15/2011 02:44:43	3	2			1				4		4	1	5	2	1	1	1	2	1	2	3	2	2	5		1	1		1					1					1
1351124434	16413723	03/15/2011 03:20:17	03/15/2011 03:24:34	2	2		1					2		3	1	4	1	4	1	2	1	2	3	2	3	2	1	1		1		1				1				1
1351175788	16413723	03/15/2011 04:23:56	03/15/2011 04:28:51	3	1		1					2		1	1	4	1	4	1	4	2	1	4	2	2	2	2	1		1		1					1									1
1351210851	16413723	03/15/2011 05:16:16	03/15/2011 05:20:50	2	2	1						2		4	1	4	1	4	1	2	2	1	4	4	4	2	5										1	1						1		1	1	Non-parity of reimbursement and coverage for psychiatric care
1351214671	16413723	03/15/2011 05:22:23	03/15/2011 05:25:36	3	1	1						3		4	1	5	1	4	1	2	1	1	3	3	3	2	3	1				1	1				1							1
1351239722	16413723	03/15/2011 06:03:45	03/15/2011 06:06:36	3	2	1						3		1	2	1	1	4	1	2	2	2	4	4	2	1	1					1					1		1	1				1
1351670900	16413723	03/15/2011 14:09:42	03/15/2011 14:38:03	3	1	1						3		4	1	3	1	4	1	2	3	1	3	3	2	1	1				1	1	1				1						1						I feel that the ""agree/disagree"" questions are too broad in scope and not clearly defined. I fear that they could be misused/misinterpreted. For examples, in the questions about ""care"" for the uninsured, the care could mean a lot of things. I do believe that every doctor should help care for patients that are uninsured, whether through volunteering at free clinics for the uninsured or other m…
1352010021	16413723	03/15/2011 17:02:24	03/15/2011 17:09:03	2	1		1					1		3	2	1	1	4	1	2	1	2	4	2	2	1	3	1						1										1
1352054591	16413723	03/15/2011 17:23:18	03/15/2011 17:26:53	3	1	1						2		3	2	3	1	1	1	1	3	4	2	2	1	1	1				1			1				1			1					1			The question about reimbursement for expensive drugs and procedures is slightly ambiguous - is it reimbursement to doctors, manufacturers, hospitals, etc?
1352082094	16413723	03/15/2011 17:38:08	03/15/2011 17:43:58	4	2		1					2		1	1	5	2	4	1	4	2	1	4	3	2	2	1	1								1	1			1				1
1352082305	16413723	03/15/2011 17:38:20	03/15/2011 17:42:20	2	2		1					2		1	2	6	2	4	1	1	1	2	4	2	2	2	1	1		1	1	1	1	1	1	1	1		1	1				1
1352099885	16413723	03/15/2011 17:47:54	03/15/2011 17:50:43	2	2		1					1		4	2	1	1	4	1	2	2	1	3	3	3	1	3	1				1					1	1						1
1352108954	16413723	03/15/2011 17:52:48	03/15/2011 17:58:39	2	1	1				1		1		6	2	4	1	1	1	2	2	1	3	1	1	2	1	1			1	1	1			1
1352273519	16413723	03/15/2011 19:20:39	03/15/2011 19:24:27	5	2	1						3		4	2	5	2	1	1	2	1	2	1	2	2	1	5						1	1		1	1									1
1352558403	16413723	03/15/2011 22:15:02	03/15/2011 22:20:40	4	1					1		4		1	1	5	1	4	1	2	2	1	4	3	2	1	1		1			1		1						1				1
1352674616	16413723	03/15/2011 23:44:29	03/15/2011 23:49:14	3	1	1						3		6	1	7	1	4	1	3	1	1	3	3	3	2	1	1	1			1					1								1
1352685006	16413723	03/15/2011 23:54:50	03/15/2011 23:58:58	3	2	1	1					4		3	2	4	1	4	1	2	2	2	3	3	2	2	5
1352685223	16413723	03/15/2011 23:54:46	03/16/2011 00:01:43	3	1	1						7	MD/PhD student in graduate school	3	2	3	1	4	1	3	2	3	3	2	2	3	1	1				1				1	1		1
1352686511	16413723	03/15/2011 23:56:29	03/16/2011 00:19:49	3	2		1					3		4	2	3	1	4	1	4	4	3	3	2	1	2	1		1				1			1					1		1
1352691306	16413723	03/16/2011 00:01:07	03/16/2011 00:05:34	3	1	1						4		3	2	3	1	4	1	4	4	2	1	2	1	1	1						1	1		1								1	1
1352691485	16413723	03/16/2011 00:01:23	03/16/2011 00:05:45	3	1	1						7	MD/PhD student who completed 2 years of med school and now in graduate school	4	2	1	1	4	1	2	2	1	4	3	3	2	1	1				1	1				1		1					1
1352694498	16413723	03/16/2011 00:04:21	03/16/2011 00:06:05	2	1		1					3		1	1	5	1	4	1	2	3	1	4	3	4	2	2
1352694549	16413723	03/16/2011 00:04:09	03/16/2011 00:09:43	3	1	1						7	PhD Research years between 2nd and 3rd years of medical school	4	1	1	1	4	1	2	3	2	2	3	1	2	5			1	1			1	1	1
1352698042	16413723	03/16/2011 00:03:46	03/16/2011 00:10:19	3	2					1		2		1	1	5	1	4	1	3	1	2	3	3	1	1	1		1	1		1					1			1
1352698499	16413723	03/16/2011 00:08:18	03/16/2011 00:12:40	3	2			1		1		1		2	1	6	1	4	1	2	2	2	3	2	3	2	2	1									1	1	1	1
1352698887	16413723	03/16/2011 00:08:42	03/16/2011 00:13:23	4	1		1					4		1	2	6	1	4	1	1	1	1	4	4	4	1	1					1				1	1		1					1
1352699172	16413723	03/16/2011 00:08:54	03/16/2011 00:12:49	3	2	1						3		1	2	4	1	4	1	1	1	1	4	4	2	1	2					1				1	1	1						1
1352704855	16413723	03/16/2011 00:13:37	03/16/2011 01:04:05	2	1	1						1		3	1	4	1	4	1	2	2	1	4	4	4	2	2	1								1						1
1352713657	16413723	03/16/2011 00:21:12	03/16/2011 00:27:31	3	2	1						2		7	1	4	1	4	1	2	2	1	4	3	1	3	1			1		1	1				1			1
1352714811	16413723	03/16/2011 00:22:08	03/16/2011 00:26:09	2	1		1					1		1	2	5	1	4	1	2	3	1	3	3	3	1	1	1					1				1							1	1
1352722579	16413723	03/16/2011 00:30:27	03/16/2011 00:33:36	2	1	1						1		3	2	8	1	4	1	1	3	4	1	4	1	1	5			1	1		1	1												1
1352723639	16413723	03/16/2011 00:31:28	03/16/2011 00:37:46	4	2					1		2		1	1	5	1	4	1	2	1	2	3	3	3	1	5	1		1		1				1								1
1352736437	16413723	03/16/2011 00:43:57	03/16/2011 00:51:31	3	2	1						3		7	1	6	1	4	1	2	2	3	4	2	1	3	1					1	1	1			1			1
1352737830	16413723	03/16/2011 00:45:01	03/16/2011 00:49:11	2	2		1					1		3	1	3	1	4	1	2	2	3	4	3	4	1	1	1	1								1					1		1
1352739082	16413723	03/16/2011 00:46:17	03/16/2011 00:51:54	5	1		1					2		2	1	7	1	4	3	2	4	1	4	4	3	2	1	1		1								1	1							1
1352746078	16413723	03/16/2011 00:53:19	03/16/2011 00:57:24	4	2						1	2		1	1	6	1	4	1	2	1	1	4	3	3	2	3	1				1		1			1							1
1352749120	16413723	03/16/2011 00:56:18	03/16/2011 00:59:28	3	2	1						2		4	2	1	1	4	1	2	1	2	4	3	2	2	1	1		1							1			1				1
1352753567	16413723	03/16/2011 01:00:27	03/16/2011 01:03:54	4	1		1					3		1	1	6	1	4	1	2	1	1	3	3	3	1	1	1									1			1		1				1
1352754930	16413723	03/16/2011 01:01:12	03/16/2011 01:07:17	5	2	1						3		6	1	1	1	4	1	4	2	1	4	3	2	2	2			1		1					1		1	1
1352754971	16413723	03/16/2011 01:01:43	03/16/2011 16:24:37	2	2	1						2		7	2	3	1	4	1	3	3	1	2	3	1	1	1			1						1	1					1			1				Thank you, this was very interesting!
1352756866	16413723	03/16/2011 00:59:22	03/16/2011 01:38:14	2	2	1			1			1		1	2	6	1	1	1	1	3	3	3	1	1	1	3			1						1	1		1	1
1352764510	16413723	03/16/2011 01:10:32	03/16/2011 01:16:40	3	1	1						2		7	2	2	1	4	1	4	2	1	2	3	2	1	1	1	1	1		1					1												I am not personally concerned about student loans, and don't in principal object to students incurring loans, but I am concerned that increasing indebtedness might be causing fewer students to pursue the less lucrative primary care fields.
1352775359	16413723	03/16/2011 01:19:09	03/16/2011 01:25:02	3	2			1				2		1	2	6	2	1	1	4	2	1	4	4	3	2	5	1				1		1	1		1	1
1352808969	16413723	03/16/2011 01:53:24	03/16/2011 01:57:58	2	2	1						3		4	2	1	1	4	1	2	1	3	3	2	2	2	3				1					1	1				1			1
1352817588	16413723	03/16/2011 02:02:32	03/16/2011 02:05:58	2	2	1						1		4	1	5	1	4	1	2	4	1	3	4	3	1	2	1		1		1		1			1
1352823015	16413723	03/16/2011 02:08:23	03/16/2011 02:16:18	4	1					1		3		1	2	3	1	4	1	1	1	1	3	3	3	1	2	1				1				1				1				1					As medical students, I believe we have a responsibility to advocate both for our future and our patients' futures. We have each chosen to go to medical school not to reap profits but rather to serve. The average physician salary in the US is over $200,000 (over all specialties), which puts us in the top 3% of all Americans. While our pay is commensurate to our training, we should also find it wit…
1352825925	16413723	03/16/2011 02:11:35	03/16/2011 02:15:30	2	2		1					1		2	1	4	1	2	1	2	2	1	4	4	2	2	4	1		1										1		1			1
1352829402	16413723	03/16/2011 02:15:11	03/16/2011 02:19:42	3	2	1						4		1	1	4	1	4	1	3	2	2	4	4	3	1	2	1	1	1		1										1		1
1352831750	16413723	03/16/2011 02:16:56	03/16/2011 02:19:41	3	2						1	3		1	1	4	1	4	1	2	4	2	4	3	3	2	3	1		1		1		1								1
1352838952	16413723	03/16/2011 02:24:38	03/16/2011 02:28:58	3	2					1		2		1	1	5	1	4	1	2	2	3	3	4	2	2	5		1	1		1		1										1
1352845362	16413723	03/16/2011 02:31:33	03/16/2011 02:44:27	3	2	1	1					3		4	1	3	1	4	1	4	1	2	4	3	1	1	3	1				1	1							1				1
1352874598	16413723	03/16/2011 03:06:53	03/16/2011 03:13:57	3	2	1						2		3	2	2	1	4	1	2	2	1	3	4	2	1	1	1						1			1			1				1
1352875059	16413723	03/16/2011 03:06:54	03/16/2011 03:17:28	3	2					1		1		1	1	3	1	4	1	2	2	1	4	1	1	1	2	1					1											1	1	1
1352880105	16413723	03/16/2011 03:13:37	03/16/2011 03:17:26	2	2	1						1		3	2	6	1	4	3	3	2	2	4	4	4	3	1	1				1					1			1				1
1352892378	16413723	03/16/2011 03:27:41	03/16/2011 03:32:25	3	2		1					1		1	1	5	1	4	1	2	2	2	3	4	2	2	1	1	1					1			1			1
1352895787	16413723	03/16/2011 03:31:59	03/16/2011 03:38:32	3	2	1						1		4	1	6	1	4	1	4	2	1	4	3	3	1	1	1		1						1				1						1
1352916054	16413723	03/16/2011 04:00:17	03/16/2011 04:05:29	4	1		1					3		7	1	6	1	4	1	4	2	1	4	4	4	1	1	1		1		1		1						1
1352938110	16413723	03/16/2011 04:32:35	03/16/2011 04:35:37	3	1	1	1					1		3	1	5	1	4	1	1	1	3	1	2	1	1	5		1	1			1	1							1
1352942152	16413723	03/16/2011 04:38:40	03/16/2011 04:43:22	3	2	1						4		3	1	1	1	4	1	4	2	2	3	4	3	2	5	1				1					1							1
1352942854	16413723	03/16/2011 04:40:07	03/16/2011 04:44:15	2	2	1	1					1		1	1	7	2	4	1	4	2	1	3	4	3	1	1	1				1					1			1				1
1352952107	16413723	03/16/2011 04:55:09	03/16/2011 04:58:15	3	2	1						2		1	1	3	1	4	1	2	2	1	3	4	3	2	1	1				1					1			1							1	Limited reproductive healthcare
1352976139	16413723	03/16/2011 05:34:08	03/16/2011 05:38:54	3	2					1		4		1	2	4	1	4	1	1	2	2	4	4	1	1	2	1		1			1											1	1
1352994398	16413723	03/16/2011 06:09:59	03/17/2011 04:48:28	3	1	1			1			3		1	1	5	1	4	1	2	2	1	4	4	2	2	1					1		1	1					1				1
1352994924	16413723	03/16/2011 06:10:55	03/16/2011 06:19:53	4	1	1						1		7	1	5	1	4	1	2	4	2	3	3	2	1	5	1		1				1		1					1
1352997634	16413723	03/16/2011 06:15:56	03/16/2011 06:23:00	3	2	1						4		2	1	3	1	4	1	2	2	1	4	4	4	1	5	1					1				1		1					1
1353014616	16413723	03/16/2011 06:51:39	03/16/2011 06:55:58	4	2	1						4		4	2	2	1	4	1	3	2	2	1	3	2	2	5					1		1					1	1					1
1353022629	16413723	03/16/2011 07:07:23	03/16/2011 07:17:45	3	1	1						1		1	2	6	1	4	1	4	2	2	3	3	3	2	5						1						1	1		1		1
1353482069	16413723	03/16/2011 14:48:14	03/16/2011 14:53:22	2	1	1						1		1	2	4	1	2	1	1	1	3	3	3	2	1	5		1					1			1						1		1
1353494841	16413723	03/16/2011 14:55:08	03/16/2011 14:58:47	3	1	1						4		1	2	5	1	2	1	2	1	2	3	3	4	2	1					1	1			1	1							1
1353506956	16413723	03/16/2011 15:01:50	03/16/2011 15:07:01	2	1	1						1		1	2	4	1	2	1	1	3	2	3	2	2	2	5	1				1							1	1					1
1353522448	16413723	03/16/2011 15:10:08	03/16/2011 15:13:37	3	2	1						2		1	1	4	1	2	1	4	2	1	3	2	3	3	5	1				1					1			1				1
1353525013	16413723	03/16/2011 15:11:29	03/16/2011 15:16:17	2	1		1					3		2	1	4	1	2	1	4	3	1	3	4	4	1	5	1					1				1			1				1
1353540154	16413723	03/16/2011 15:17:51	03/16/2011 15:27:51	3	1	1						4		1	2	4	1	2	1	2	3	1	4	3	1	1	5				1		1				1					1		1
1353541939	16413723	03/16/2011 15:16:10	03/16/2011 15:26:29	2	1	1						3		4	2	4	1	2	1	4	1	3	3	3	2	2	1					1		1		1			1	1
1353564830	16413723	03/16/2011 15:30:20	03/16/2011 15:38:43	3	2	1						4		1	2	5	2	1	1	2	1	1	4	3	3	2	1	1	1				1						1					1
1353593678	16413723	03/16/2011 15:43:54	03/16/2011 15:54:31	2	2	1						2		1	1	5	1	2	1	1	1	2	3	3	2	1	2			1			1						1	1				1
1353626218	16413723	03/16/2011 16:02:10	03/16/2011 16:08:17	3	2		1					2		7	1	1	1	2	1	2	2	1	4	3	2	1	1	1				1		1			1				1
1353627603	16413723	03/16/2011 16:02:56	03/16/2011 16:08:43	3	1	1						2		1	2	3	1	4	1	4	1	1	2	3	3	1	2	1		1				1			1			1		1
1353629374	16413723	03/16/2011 16:03:47	03/16/2011 16:08:25	3	2	1						4		1	1	5	1	2	1	2	1	2	3	2	2	2	5			1			1	1	1					1
1353641436	16413723	03/16/2011 16:10:04	03/16/2011 16:15:27	2	2	1						2		1	1	5	1	2	1	4	1	2	2	1	1	3	5									1	1						1	1		1
1353669119	16413723	03/16/2011 16:23:49	03/16/2011 16:30:51	4	1	1						2		1	1	7	1	2	1	1	4	2	1	1	1	2	5						1	1	1												1	government envolvment in medicine
1353673530	16413723	03/16/2011 16:26:57	03/16/2011 16:31:00	3	1	1						4		5	2	4	1	2	1	4	1	2	2	3	3	1	1	1					1				1								1	1
1353676610	16413723	03/16/2011 16:28:43	03/16/2011 16:32:30	3	2	1						3		3	2	7	1	2	1	2	2	1	4	3	3	2	5	1		1		1				1								1
1353686209	16413723	03/16/2011 16:31:01	03/16/2011 16:42:24	3	1	1						4		4	2	3	1	2	1	4	2	2	2	3	3	2	1	1	1			1				1	1
1353738631	16413723	03/16/2011 17:04:10	03/16/2011 17:13:24	4	1						1	4		1	1	1	1	2	1	2	1	2	4	4	3	2	5	1						1		1	1	1
1353800366	16413723	03/16/2011 17:36:52	03/16/2011 17:46:56	3	2	1						4		5	2	6	1	2	1	2	2	1	3	1	1	2	1		1	1							1				1						1	Residency slots allocated to foreign medical graduates that DO NOT plan to practice in the US (US gov't is subsidizing their education/Ignores the need for increased numbers of US physicians to serve the uninsured)
1353867634	16413723	03/16/2011 18:15:18	03/16/2011 18:22:03	4	1	1						4		4	2	6	1	2	1	4	3	1	2	3	1	1	1		1	1				1		1	1
1353955247	16413723	03/16/2011 19:06:19	03/16/2011 19:09:01	5	2	1						2		2	2	4	1	2	1	1	3	2	3	1	1	3	3		1	1		1		1												1
1353960770	16413723	03/16/2011 19:07:10	03/16/2011 19:20:40	2	2	1						1		1	1	6	1	2	1	4	3	1	2	1	1	2	1		1					1		1	1						1
1353997438	16413723	03/16/2011 19:30:26	03/16/2011 19:37:10	3	1					1		2		2	1	1	2	1	1	1	2	2	4	3	3	2	1	1			1	1					1							1
1354016390	16413723	03/16/2011 19:43:07	03/16/2011 19:49:28	3	2	1						1		1	1	5	1	4	1	2	2	1	4	3	3	2	2	1				1					1			1				1
1354022233	16413723	03/16/2011 19:47:03	03/16/2011 19:53:48	3	1	1						4		2	1	4	1	4	2	3	3	1	1	2	3	1	5			1			1			1						1		1
1354028281	16413723	03/16/2011 19:50:38	03/16/2011 19:57:39	2	1	1						1		1	2	6	1	2	1	2	1	2	4	3	1	2	1			1			1	1				1		1
1354038706	16413723	03/16/2011 19:57:33	03/16/2011 20:03:20	5	1	1			1			1		3	1	5	1	4	1	2	3	2	1	1	1	2	1			1	1			1		1						1
1354043823	16413723	03/16/2011 20:00:14	03/16/2011 20:10:19	2	2					1		1		1	1	8	1	4	1	4	1	1	4	4	2	1	5	1		1		1					1					1
1354056606	16413723	03/16/2011 20:08:57	03/16/2011 20:20:46	3	2		1					3		4	1	4	1	4	1	2	1	2	3	3	3	2	5
1354060923	16413723	03/16/2011 20:11:31	03/19/2011 20:41:25	3	1	1			1	1		4		3	1	1	1	2	1	2	1	2	3	3	3	2	1	1			1						1					1			1
1354087557	16413723	03/16/2011 20:28:37	03/16/2011 20:36:25	3	1	1						4		5	2	7	1	2	1	2	3	2	3	2	2	2	5							1		1	1				1		1						Healthcare reform is absolutely necessary. Unfortunately, the current reform was rushed through so fast people don't understand it. There are a lot of good things in it, but it doesn't address a lot of important things like technology costs rising much faster than our wallets can afford. There are a lot of preventative things that need to be done as well to help prevent the need for the more expe…
1354128791	16413723	03/16/2011 20:56:28	03/16/2011 21:10:28	3	1	1						3		1	2	3	1	2	1	1	1	2	3	4	3	1	5					1	1					1		1				1
1354139780	16413723	03/16/2011 20:51:51	03/16/2011 21:09:10	3	1	1						3		4	2	4	1	2	1	1	1	3	3	3	1	3	1		1	1	1	1										1		1
1354158779	16413723	03/16/2011 21:17:23	03/16/2011 21:26:10	2	1	1						1		4	1	8	2	4	3	4	4	1	1	1	1	2	1				1			1			1		1	1
1354181596	16413723	03/16/2011 21:34:03	03/16/2011 21:36:34	3	2	1						4		1	2	7	1	2	1	4	2	1	4	4	3	1	5
1354193313	16413723	03/16/2011 21:34:01	03/16/2011 21:56:05	2	1	1						1		2	1	5	1	4	1	2	2	1	4	1	1	2	1		1			1	1						1					1
1354204556	16413723	03/16/2011 21:50:51	03/16/2011 21:55:35	4	1	1					1	4		1	1	7	1	2	1	4	2	1	3	4	2	3	5	1	1			1								1				1
1354213577	16413723	03/16/2011 21:57:40	03/16/2011 22:03:44	3	2	1						4		1	2	5	1	2	1	4	3	2	2	2	1	3	4			1			1			1				1				1
1354253487	16413723	03/16/2011 22:29:46	03/16/2011 22:33:32	4	1	1	1					4		2	1	5	2	4	1	4	1	1	4	3	3	1	1	1	1						1		1								1
1354275451	16413723	03/16/2011 22:49:11	03/16/2011 22:56:32	3	2	1						3		6	2	1	1	4	1	2	2	2	3	3	2	2	5		1			1				1	1						1
1354287242	16413723	03/16/2011 23:00:26	03/16/2011 23:19:32	3	1	1						3		3	2	5	1	2	1	1	3	2	3	1	1	3	5						1	1		1	1	1									1	Physicians practicing ""defensive medicine	The current health care reform, while in some ways appears as though it might have some benefits for some patients (no pre-existing conditions, you can't be disenrolled, etc), I believe that it has many more effects that are bad for physicians, patients, and the physician-patient relationship. How is it reasonable to think that officials in Washington know enough about healthcare and how it is de…
1354369878	16413723	03/17/2011 00:25:28	03/17/2011 00:33:19	3	1	1						3		2	2	3	1	2	1	2	3	2	3	2	1	2	1		1				1			1			1			1
1354380168	16413723	03/17/2011 00:39:15	03/17/2011 00:44:40	3	2	1						3		1	2	3	1	2	1	2	2	3	4	3	2	1	1					1		1			1		1	1
1354380314	16413723	03/17/2011 00:39:34	03/17/2011 00:43:59	2	2	1						1		7	2	5	1	4	1	4	2	1	2	3	2	3	2	1		1		1					1		1
1354461398	16413723	03/17/2011 02:17:43	03/17/2011 02:24:11	2	2		1					1		7	1	5	1	4	1	4	2	1	3	3	3	2	3	1		1										1		1
1354467160	16413723	03/17/2011 02:24:47	03/17/2011 02:30:06	3	1	1						4		5	1	4	1	2	1	2	1	2	3	2	1	2	5						1	1	1	1	1								1
1354498026	16413723	03/17/2011 03:08:40	03/17/2011 03:16:34	3	1	1						1		1	2	1	1	2	1	3	1	1	4	3	2	2	5					1				1				1					1		1	Lack of family physicians/excessive specialist pay.
1354519505	16413723	03/17/2011 03:41:29	03/17/2011 03:45:07	3	1	1				1		2		7	1	3	1	4	1	3	2	1	4	4	3	2	5	1		1						1	1					1
1354937240	16413723	03/17/2011 13:56:59	03/17/2011 14:05:48	3	2					1		4		1	2	4	1	2	1	2	2	1	3	3	3	2	2	1									1					1		1			1	Expensive end of life care
1354937647	16413723	03/17/2011 13:57:27	03/17/2011 14:11:44	3	2	1						2		7	2	5	1	2	1	4	1	2	4	3	3	3	5		1							1				1		1			1
1354992918	16413723	03/17/2011 14:29:48	03/17/2011 14:34:27	2	1	1						1		4	2	3	1	2	1	4	2	1	3	3	2	3	2			1							1					1	1		1
1355048176	16413723	03/17/2011 15:03:48	03/17/2011 15:20:34	4	1	1						4		3	1	7	1	2	1	1	3	1	3	3	2	3	5							1					1			1	1		1				Health reform is needed, however, the reform that is currently underway is not the answer. I lived in a foreign country for a few years and saw a form of universal health care first hand and was not impressed. The people knew they did not have to pay for insurance and went to the ER for minor coughs and runny noses, skyrocketing the tab being paid for by hard working people. If that same health s…
1355232592	16413723	03/17/2011 16:50:14	03/17/2011 16:53:59	3	2	1						3		1	1	4	1	2	1	4	1	1	3	3	3	2	1	1				1					1		1					1
1355284762	16413723	03/17/2011 17:21:17	03/17/2011 17:25:58	2	2	1						1		7	1	5	1	4	1	2	2	1	4	3	2	1	1	1		1				1			1			1
1355313527	16413723	03/17/2011 17:38:04	03/17/2011 17:44:43	2	1	1						1		1	2	3	1	4	3	4	2	1	4	3	2	2	5	1				1					1			1					1				A lot of these are situational, so I put ""moderate."" That is, I have strong moral objection to limiting ARV access to patients with HIV in the 3rd world because it's supposedly not cost effective, but there are other cost-effective calculations that are non-life-threatening that I support. Same thing for limiting reimbursement to expensive drugs/procedures - if those are elective, non-essential…
1355439464	16413723	03/17/2011 18:56:41	03/17/2011 19:02:19	2	1	1						1		3	2	4	1	2	1	4	1	2	3	2	2	1	1			1			1			1	1				1
1355481360	16413723	03/17/2011 19:22:34	03/17/2011 19:30:57	2	1	1						1		7	2	5	1	2	1	2	2	2	3	4	2	3	1	1				1					1										1	Public perception of healthcare reform and the prevalence of incorrect information
1355522482	16413723	03/17/2011 19:51:13	03/17/2011 20:00:45	3	1	1						3		4	2	5	1	2	1	4	3	2	1	4	1	1	1						1		1	1			1		1
1355613968	16413723	03/17/2011 20:55:33	03/17/2011 20:56:06
1355655279	16413723	03/17/2011 21:29:31	03/17/2011 21:38:53	5	1	1						2		7	2	4	2	4	1	2	3	2	3	2	2	2	5						1	1													1	People who misuse our health system do to preventable choices such as obesity, smoking, inactivity, drinking too much, eating fast food etc.....	Someone needs to address that the ""problem""with healthcare in the US is gluttony, slothfulness, and bad habits. Lets face it we are fat, lazy and not willing to address these societal issues and that is the fundamental issue in this country. Universal healthcare is a bandaid to these real problems.
1355669452	16413723	03/17/2011 21:41:25	03/21/2011 05:21:33	3	2	1						2		1	2	6	2	4	1	4	2	2	2	3	1	2	2				1					1						1		1
1355806436	16413723	03/18/2011 00:05:04	03/18/2011 00:11:05	5	2	1						3		1	2	1	1	4	1	4	2	2	3	2	2	3	5	1	1								1			1							1	Lack of full health care for ALL who are in this country.	Nice to have a short, but really well-written survey.
1355832267	16413723	03/18/2011 00:38:21	03/18/2011 00:43:40	3	2	1						2		1	1	4	1	4	1	4	2	1	4	2	2	1	2	1			1					1	1			1
1355944296	16413723	03/18/2011 03:28:51	03/18/2011 03:34:03	2	1	1				1		1		7	1	1	2	1	1	3	4	2	3	2	2	1	5						1	1		1							1	1					A good idea, but the survey questions are strangely worded.
1355994045	16413723	03/18/2011 05:14:49	03/18/2011 06:14:16	2	1		1					1		2	1	3	1	1	1	2	3	1	2	3	3	2	1							1	1				1						1	1
1355996364	16413723	03/18/2011 05:20:41	03/18/2011 05:34:06	2	1		1					1		2	2	2	1	1	1	1	1	2	3	4	1	1	1					1							1		1
1356002776	16413723	03/18/2011 05:39:12	03/18/2011 05:45:43	2	2	1					1	1		1	1	1	1	4	1	1	3	2	3	3	2	2	5			1	1		1				1							1
1356344782	16413723	03/18/2011 14:21:35	03/18/2011 14:32:39	2	2	1						1		3	2	5	1	1	1	4	1	2	3	3	3	2	5	1									1		1			1		1
1356385279	16413723	03/18/2011 14:53:39	03/18/2011 14:58:16	2	1	1						1		2	2	5	1	1	1	2	3	3	3	2	2	3	1	1		1							1			1			1
1356482464	16413723	03/18/2011 16:00:31	03/18/2011 16:04:37	4	2	1						3		4	2	6	1	4	1	4	2	1	4	2	2	2	3			1		1	1				1			1
1356570522	16413723	03/18/2011 17:03:36	03/18/2011 17:10:11	4	2	1						4		1	2	4	1	4	1	1	2	1	2	4	4	1	4					1	1							1				1			1	Fee-for-service payment structure and for-profit involvement of ALL parties providing care and resources
1356627410	16413723	03/18/2011 17:47:17	03/18/2011 17:52:17	2	1	1						1		1	1	1	1	1	1	2	1	2	4	3	3	2	1					1	1				1	1							1
1356637262	16413723	03/18/2011 17:54:34	03/18/2011 18:00:06	2	2	1						1		1	2	7	1	1	1	1	3	1	2	2	2	2	1				1	1									1	1				1
1356873240	16413723	03/18/2011 19:43:21	03/18/2011 21:16:28	3	2	1						1		1	2	2	2	1	1	3	2	1	3	2	2	3	3	1						1		1	1	1						1
1356887221	16413723	03/18/2011 21:25:21	03/18/2011 21:32:23	3	2	1						1		7	2	8	1	1	1	4	3	2	3	2	2	2	5					1	1	1			1		1
1356951499	16413723	03/18/2011 22:42:42	03/18/2011 22:48:42	2	2	1						1		4	2	7	1	2	1	2	1	2	3	3	2	1	3				1		1	1			1						1
1357046797	16413723	03/19/2011 01:30:51	03/19/2011 01:45:25	5	1	1						1		1	1	4	1	1	1	1	1	1	4	3	2	1	1		1			1				1	1							1
1357138031	16413723	03/19/2011 06:41:45	03/19/2011 06:45:03	2	2	1						1		1	2	2	1	4	1	2	2	1	3	4	3	2	1							1		1	1		1					1
1357146660	16413723	03/19/2011 06:18:38	03/19/2011 07:39:37	3	1						1	1		3	1	4	1	1	1	2	4	2	3	3	4	3	5		1	1	1			1			1			1			1		1	1
1357254634	16413723	03/19/2011 14:22:02	03/19/2011 14:27:49	4	2			1				4		1	1	3	2	1	1	2	2	1	3	4	3	1	5	1	1	1							1							1
1357310313	16413723	03/19/2011 16:19:57	03/19/2011 16:24:48	2	1	1	1					1		3	1	6	1	2	1	2	3	1	4	3	2	1	1	1							1	1		1				1
1357337030	16413723	03/19/2011 17:12:54	03/19/2011 17:21:08	3	2			1				4		1	2	7	2	1	1	2	1	2	3	3	1	1	1	1				1	1				1		1
1357371735	16413723	03/19/2011 18:23:34	03/19/2011 18:51:26	2	2	1						3		3	2	3	1	4	1	2	1	2	3	3	2	2	4	1			1		1		1									1
1357395243	16413723	03/19/2011 19:11:05	03/19/2011 19:16:40	2	1	1						1		2	2	5	1	1	1	1	3	1	4	4	2	1	1		1		1						1	1	1
1357405569	16413723	03/19/2011 19:32:14	03/19/2011 19:37:05	3	1	1						1		1	1	5	1	4	1	4	2	1	4	4	2	1	1	1				1					1			1				1
1357427004	16413723	03/19/2011 20:14:57	03/19/2011 20:21:28	3	2	1						1		7	2	3	1	4	1	1	2	2	3	3	4	2	2	1				1	1							1		1
1357440336	16413723	03/19/2011 20:43:28	03/19/2011 20:48:24	2	1					1		1		3	2	4	1	4	1	2	1	2	3	3	1	1	1
1357560582	16413723	03/20/2011 02:11:59	03/20/2011 02:14:35	2	1		1					1		4	1	4	1	4	1	2	2	2	3	2	3	1	5									1	1			1		1
1357569745	16413723	03/20/2011 02:43:50	03/20/2011 02:53:23	2	1						1	1		1	2	3	1	4	1	4	1	1	3	4	3	2	1	1	1	1	1	1				1	1	1	1	1		1		1		1
1357573915	16413723	03/20/2011 02:57:13	03/20/2011 03:04:28	3	2		1					3		6	2	3	1	2	1	1	2	1	4	4	2	2	5								1		1		1					1	1				I appreciate that someone is investigating this topic. I feel my fellow medical students and I are subject to a lot of negative and biased commentary from attendings who are mostly just worried they'll get paid less in the end (mostly surgeons). It's difficult to stand up to someone who is grading you, and it's also clear that many impressionable students are heavily influenced by this dialogue b…
1357609572	16413723	03/20/2011 05:40:27	03/20/2011 05:45:10	2	2	1						1		7	2	2	1	1	1	1	1	2	4	2	1	2	1				1	1	1				1				1				1	1			none
1357667378	16413723	03/20/2011 11:32:50	03/20/2011 11:41:02	3	1		1					1		3	2	5	1	1	1	1	1	2	2	3	2	1	1				1		1	1		1				1
1357668125	16413723	03/20/2011 11:36:19	03/20/2011 11:41:52	2	2	1						1		1	1	3	1	1	1	2	4	1	3	2	2	3	2			1			1									1	1		1
1357922207	16413723	03/20/2011 21:33:01	03/20/2011 21:37:28	2	2	1						2		1	1	5	1	2	3	4	1	1	4	3	2	3	5	1				1								1		1			1
1358042673	16413723	03/21/2011 01:20:25	03/21/2011 01:25:35	2	2	1						1		1	2	4	1	1	1	1	3	1	3	2	2	1	1		1		1										1	1				1
1358058336	16413723	03/21/2011 01:49:44	03/21/2011 01:52:10	2	2	1						2		3	2	4	1	2	1	2	3	2	2	1	1	3	5			1					1	1	1				1
1358078117	16413723	03/21/2011 02:28:57	03/21/2011 02:38:47	2	2	1						1		1	2	3	1	2	1	4	3	1	3	1	3	2	5		1				1	1			1			1
1358094746	16413723	03/21/2011 03:03:15	03/21/2011 03:07:30	3	2	1						2		1	1	6	1	4	1	2	2	1	4	3	2	2	1	1	1			1													1	1
1358109223	16413723	03/21/2011 03:36:08	03/21/2011 03:40:41	2	2	1						1		1	2	3	1	4	1	4	2	1	4	3	4	2	1	1				1					1		1						1
1358182387	16413723	03/21/2011 07:42:58	03/21/2011 07:46:32	2	1					1		1		4	2	1	1	4	1	2	2	1	3	2	3	2	2					1			1		1		1	1
1358336757	16413723	03/21/2011 12:35:56	03/21/2011 12:39:45	3	2	1						1		7	2	5	1	2	1	4	3	2	3	2	2	1	1		1							1				1					1	1
1358532864	16413723	03/21/2011 15:02:32	03/21/2011 15:14:53	3	1	1						2		3	2	5	2	2	1	1	3	3	1	1	1	3	1		1		1			1		1					1					1			While the practice of medicine certainly has altruistic, humanistic aspects, ultimately it's a business that, when run well, can effectively and efficiently serve patients. Many of the uninsured are individuals not currently taking advantage (either by choice or by ignorance) of available public and private options for insurance (medicaid, catastrophic coverage, etc.). Lastly, the US healthcare c…
1358537872	16413723	03/21/2011 15:05:27	03/21/2011 17:45:36	2	1	1						3		2	2	5	1	1	1	4	3	2	4	2	2	1	3			1	1				1
1358546234	16413723	03/21/2011 15:10:50	03/21/2011 15:16:53	2	1	1						2		1	1	5	2	2	1	2	1	1	4	4	1	2	1		1	1						1	1		1										There is a huge mischaracterization of physicians nationally. people dismiss student loans/debt as issues, or even malpractice insurance because people wrongly belief physicians to have salaries that are far bigger than they actually are (especially in regards to the level of education we receive and the debt we accrue). Medicare and Medicaid need fixing NOW; we need to reduce defensive medicine …
1358563714	16413723	03/21/2011 15:21:09	03/21/2011 15:25:46	2	2	1						2		3	1	8	1	2	1	4	1	1	1	2	1	2	3			1	1		1	1		1
1358566648	16413723	03/21/2011 15:22:24	03/21/2011 15:25:53	3	1	1						3		3	1	4	2	2	1	2	3	2	2	3	2	1	1						1			1			1	1					1				I would favor limiting reimbursement and the ability to repay student loans if that would help expand access to basic health care for those currently lacking such care. This was worded oddly to me for some reason.
1358589421	16413723	03/21/2011 15:36:13	03/21/2011 15:39:17	3	2	1						2		3	1	8	2	4	1	2	2	1	1	1	2	3	1	1		1									1	1				1
1358639879	16413723	03/21/2011 16:06:08	03/21/2011 16:10:53	5	1	1						1		1	1	6	1	1	1	2	2	1	4	1	1	3	5						1			1			1						1		1	Lack of non-profit insurance companies
1358644208	16413723	03/21/2011 16:08:42	03/21/2011 16:13:31	3	2	1						2		7	1	5	2	4	1	4	2	1	3	3	1	3	2			1	1	1					1			1
1358661991	16413723	03/21/2011 16:19:03	03/21/2011 16:24:22	2	1	1						1		7	2	4	1	2	1	4	1	2	1	1	1	2	5		1	1							1				1					1
1358689666	16413723	03/21/2011 16:34:49	03/21/2011 16:42:48	2	1	1						2		4	2	5	2	2	3	4	1	2	2	3	3	1	1	1	1			1					1			1
1358697352	16413723	03/21/2011 16:28:44	03/21/2011 20:37:11	3	1	1						2		2	1	7	1	4	1	4	1	2	3	1	1	2	1																						The optional question: all
1358698681	16413723	03/21/2011 16:40:24	03/21/2011 16:43:05	2	1		1					1		3	1	3	1	4	1	1	1	1	3	3	2	2	1
1358756889	16413723	03/21/2011 17:09:36	03/21/2011 17:13:13	3	2	1						2		7	1	6	2	2	1	2	2	1	4	3	2	2	1		1	1		1								1				1
1358777922	16413723	03/21/2011 17:20:19	03/21/2011 17:24:24	4	2	1						2		6	1	5	2	4	1	2	4	2	2	2	2	2	1			1	1		1			1										1
1358788699	16413723	03/21/2011 17:26:00	03/21/2011 17:30:54	3	1	1						2		1	1	7	2	4	2	1	3	2	4	2	1	3	3			1								1	1			1
1358799332	16413723	03/21/2011 17:31:36	03/21/2011 17:35:19	2	2	1						2		2	2	1	2	4	1	3	1	2	3	2	2	2	1		1		1	1	1				1
1358841633	16413723	03/21/2011 17:24:11	03/21/2011 18:13:42	5	2	1						2		7	2	6	2	4	1	4	2	1	3	2	1	3	1		1	1	1						1							1
1359004864	16413723	03/21/2011 19:19:15	03/21/2011 19:35:05	3	2		1					2	MD/Phd	3	1	1	2	2	1	2	2	1	4	3	2	2	2	1		1		1				1				1
1359041702	16413723	03/21/2011 19:39:41	03/21/2011 19:47:49	3	2	1						3		1	2	5	2	2	1	1	1	2	3	3	2	2	5				1	1							1	1				1
1359118003	16413723	03/21/2011 20:25:30	03/21/2011 20:28:11	2	2	1						2		1	2	5	1	2	1	4	1	2	3	3	2	2	1				1	1				1								1	1
1359118147	16413723	03/19/2011 18:32:48	03/21/2011 20:29:27	2	2	1						2		1	2	4	1	2	1	2	2	1	4	4	2	1	5	1					1				1							1	1
1359125857	16413723	03/21/2011 20:29:58	03/21/2011 20:35:42	2	2	1						3		1	2	4	1	1	1	1	1	1	3	3	2	2	2			1		1				1	1		1
1359144801	16413723	03/21/2011 20:41:57	03/21/2011 20:46:35	2	1	1						2		1	1	4	1	2	1	2	2	1	4	3	2	3	2				1					1	1				1	1							Lift the GME cap! It's hurting US students. We should match before foreign students because our tax money pays for these GME!
1359187139	16413723	03/21/2011 21:08:01	03/21/2011 21:12:31	3	1	1						2		4	2	5	1	2	1	2	2	1	4	3	3	1	1	1	1			1		1						1
1359208436	16413723	03/21/2011 21:21:19	03/21/2011 21:26:14	2	1		1					2		7	1	3	1	2	1	4	2	2	3	4	1	1	4	1				1		1			1							1
1359214502	16413723	03/21/2011 21:26:14	03/21/2011 21:29:41	3	2		1					2		1	2	8	1	2	1	2	2	1	2	3	2	1	5	1		1						1	1							1
1359263130	16413723	03/21/2011 22:01:53	03/21/2011 22:06:47	3	1	1						2		1	2	8	2	4	1	4	2	1	2	3	3	1	5	1		1							1		1						1
1359266421	16413723	03/21/2011 22:04:26	03/21/2011 22:08:30	3	1	1						3		4	2	4	1	2	1	2	3	1	2	2	2	2	5						1		1	1	1					1
1359311352	16413723	03/21/2011 22:40:15	03/21/2011 22:46:28	3	2	1						3		3	2	4	1	2	1	1	3	2	2	3	2	2	1			1			1			1	1							1
1359342754	16413723	03/21/2011 23:08:34	03/21/2011 23:13:21	3	1	1						3		1	2	7	2	4	1	2	1	1	2	1	1	2	5		1	1				1			1			1
1359427731	16413723	03/22/2011 00:33:35	03/22/2011 00:37:02	3	2	1						2		1	2	5	1	1	1	4	1	1	4	4	2	3	1	1		1		1									1	1
1359458830	16413723	03/22/2011 01:07:24	03/22/2011 01:11:14	3	2	1				1		2		6	1	5	2	2	1	4	1	2	1	1	1	2	1		1	1	1					1	1
1359548860	16413723	03/22/2011 02:49:38	03/22/2011 02:56:26	3	2	1						1		6	2	5	1	1	1	2	1	1	3	2	2	2	5		1				1				1		1	1									no increase in medical residencies is also on my top important things list...
1359575280	16413723	03/22/2011 03:26:38	03/22/2011 03:31:45	2	1	1						2		7	2	2	2	1	1	4	2	1	3	3	3	2	4	1				1		1			1							1
1359789145	16413723	03/22/2011 11:29:05	03/22/2011 11:34:23	2	2	1						1		1	1	4	1	1	1	2	3	1	2	3	1	1	1					1	1			1	1									1
1360017023	16413723	03/22/2011 14:37:01	03/22/2011 14:47:17	2	1	1						2		1	1	5	1	1	1	1	3	1	1	1	1	3	5				1					1				1	1					1
1360035800	16413723	03/22/2011 14:54:32	03/22/2011 14:57:43	4	1	1						2		3	2	7	2	3	1	2	2	1	1	3	1	1	1	1				1		1		1			1
1360036551	16413723	03/22/2011 14:54:56	03/22/2011 14:59:39	5	2	1						2		1	1	4	2	3	1	4	2	1	4	3	3	2	2	1			1						1
1360037946	16413723	03/22/2011 14:53:47	03/22/2011 15:00:03	3	2	1						4		3	2	4	2	3	1	1	2	1	3	3	1	2	1			1						1	1			1				1
1360042257	16413723	03/22/2011 14:58:05	03/22/2011 15:05:33	2	1	1						2		3	1	6	2	3	1	4	2	1	4	4	1	1	1		1	1		1		1		1
1360052844	16413723	03/22/2011 15:04:56	03/22/2011 15:08:57	2	1	1						2		6	2	1	2	3	1	2	2	2	3	1	1	2	1						1							1		1		1	1
1360052873	16413723	03/22/2011 15:03:26	03/22/2011 15:12:15	2	1	1						2		2	2	5	2	3	1	4	3	1	1	1	1	2	1			1	1					1	1							1
1360055574	16413723	03/22/2011 15:06:42	03/22/2011 15:10:57	3	1	1						2		2	2	2	2	3	1	4	1	2	3	3	3	1	1		1				1			1	1		1	1			1
1360058658	16413723	03/22/2011 15:08:20	03/22/2011 15:12:10	3	1	1						2		3	2	5	2	3	1	4	1	1	4	3	2	2	1			1			1	1			1			1
1360061115	16413723	03/22/2011 15:09:44	03/22/2011 15:14:06	3	2	1						4		1	2	8	2	2	1	4	1	1	3	3	2	1	1		1	1	1					1								1
1360062404	16413723	03/22/2011 15:10:05	03/22/2011 15:20:12	2	1		1					2		5	2	1	1	3	1	4	1	3	1	1	2	1	1		1		1		1													1	1	Lack of SGR fix
1360066030	16413723	03/22/2011 15:12:43	03/22/2011 15:20:56	3	1	1						7	MD/PhD student in PhD years. Completed MSI and MSII.	7	2	1	2	3	1	2	1	1	3	3	2	1	5		1		1					1					1					1
1360073908	16413723	03/22/2011 15:17:30	03/22/2011 15:21:39	3	2	1						3		2	2	7	1	3	1	4	2	2	3	2	2	2	1		1					1		1				1
1360096587	16413723	03/22/2011 15:29:09	03/22/2011 15:36:00	3	2	1						4		2	1	6	2	1	1	2	3	1	2	2	1	1	1			1	1		1			1	1												I wish I could check more than 5 important policy issues. It was hard to narrow it down that much.
1360112022	16413723	03/22/2011 15:39:55	03/22/2011 15:43:32	2	2		1					2		7	1	2	1	1	1	4	1	1	4	3	2	2	5		1		1					1	1			1
1360119173	16413723	03/22/2011 15:43:50	03/22/2011 15:47:27	2	1					1		2		3	1	6	1	3	1	2	2	3	3	3	2	2	1	1				1					1			1					1
1360132201	16413723	03/22/2011 15:51:42	03/22/2011 15:56:11	3	2	1						4		6	2	5	1	1	1	2	1	1	3	3	2	2	5		1	1			1				1			1
1360143325	16413723	03/22/2011 15:58:03	03/22/2011 16:02:51	3	1	1						3		4	1	7	1	2	1	2	2	1	4	3	3	1	1	1				1							1			1		1
1360169668	16413723	03/22/2011 16:13:43	03/22/2011 16:16:37	2	2	1						1		7	2	3	1	2	3	4	1	1	4	3	3	1	1			1		1						1	1				1
1360174380	16413723	03/22/2011 16:16:25	03/22/2011 16:21:02	3	2	1						4		2	1	6	1	2	1	1	1	1	4	2	1	2	1		1	1	1					1									1
1360174466	16413723	03/22/2011 16:16:28	03/22/2011 16:18:57	3	1						1	3		2	2	1	2	3	1	1	1	1	3	2	3	2	1		1				1			1	1							1
1360184282	16413723	03/22/2011 16:21:56	03/22/2011 16:26:44	3	2		1					2		3	1	8	1	1	1	2	1	1	2	4	1	1	1			1	1			1						1					1
1360196827	16413723	03/22/2011 16:25:41	03/22/2011 16:54:14	3	2			1				1		1	1	7	2	1	1	1	1	1	3	3	3	2	5	1		1							1		1	1
1360237348	16413723	03/22/2011 16:53:13	03/22/2011 16:58:18	3	2	1						4		4	2	4	1	4	1	2	1	2	3	3	2	2	4					1		1						1				1	1
1360244895	16413723	03/22/2011 16:57:59	03/22/2011 17:01:00	4	1	1						2		4	1	4	1	2	1	4	2	2	3	3	2	1	1	1			1	1					1			1
1360305901	16413723	03/22/2011 17:36:11	03/22/2011 17:40:17	4	2	1						2		4	2	5	1	1	1	3	2	1	3	2	2	1	5	1			1						1		1								1	Payment reform	Great survey. I look forward to seeing this data when it's published!
1360319247	16413723	03/22/2011 17:44:42	03/22/2011 17:47:51	3	1						1	2		2	1	5	1	1	2	4	4	1	4	4	3	1	5
1360319917	16413723	03/22/2011 17:45:01	03/22/2011 17:48:15	2	2	1						2		7	2	2	2	3	1	2	2	2	2	2	2	1	1			1		1					1		1		1
1360325295	16413723	03/22/2011 17:48:23	03/22/2011 17:51:05	3	1	1						2		3	1	4	1	3	1	2	3	1	3	2	1	2	1			1	1	1				1				1
1360336585	16413723	03/22/2011 17:55:06	03/22/2011 17:58:47	2	1	1						1		7	2	5	1	2	1	4	3	1	2	3	2	1	3		1					1			1		1	1
1360355007	16413723	03/22/2011 18:06:17	03/22/2011 18:17:25	2	2	1						2		1	2	1	2	3	1	3	1	2	3	3	1	2	5				1		1									1		1	1
1360368893	16413723	03/22/2011 18:14:58	03/22/2011 18:17:39	3	1					1		2		2	2	1	1	3	1	2	1	2	3	2	1	2	1	1		1						1						1	1
1360382084	16413723	03/22/2011 18:23:13	03/22/2011 18:26:37	2	2	1						2		4	1	1	2	3	1	2	3	3	3	1	1	2	1			1	1		1			1										1
1360382408	16413723	03/22/2011 18:23:26	03/22/2011 18:27:58	3	1	1						3		3	2	6	1	2	1	1	3	1	2	1	1	1	1		1					1		1					1			1
1360386696	16413723	03/22/2011 18:25:53	03/22/2011 18:29:18	2	1		1					1		2	2	1	2	3	1	3	2	3	2	2	1	1	2
1360388608	16413723	03/22/2011 18:27:18	03/22/2011 18:31:26	2	2	1						1		4	2	2	2	3	3	2	1	1	3	3	2	3	2			1							1		1					1		1
1360388920	16413723	03/22/2011 18:27:31	03/22/2011 18:31:23	2	2	1						1		3	2	4	2	3	1	2	2	2	4	2	3	2	3	1				1				1	1		1
1360391738	16413723	03/22/2011 18:28:41	03/22/2011 18:34:19	2	1	1						2		7	2	1	2	3	1	4	2	2	4	2	3	1	2	1		1		1	1						1
1360391849	16413723	03/22/2011 18:29:14	03/22/2011 18:34:41	2	2	1						2		4	1	3	2	3	1	2	3	2	3	3	2	2	1		1	1		1		1						1
1360392124	16413723	03/22/2011 18:29:28	03/22/2011 18:31:54	2	1		1					2		6	1	7	2	3	1	2	3	2	3	1	1	1	5
1360392235	16413723	03/22/2011 18:29:28	03/22/2011 18:33:32	2	1	1						1		2	1	4	2	3	3	4	1	2	3	2	2	2	5	1	1		1			1		1
1360393547	16413723	03/22/2011 18:29:46	03/22/2011 18:33:39	2	1	1						1		1	2	2	2	3	1	2	3	2	2	2	1	2	3					1		1	1	1				1
1360394300	16413723	03/22/2011 18:30:29	03/22/2011 18:35:26	3	1	1						2		7	1	2	2	3	1	2	2	1	4	4	2	2	5						1				1		1					1	1
1360397465	16413723	03/22/2011 18:29:27	03/22/2011 18:41:42	3	2	1						1		3	2	1	2	3	3	2	2	3	4	3	2	1	5
1360399663	16413723	03/22/2011 18:33:56	03/22/2011 18:37:26	2	1		1					2		1	2	5	2	3	1	4	1	1	4	3	3	1	2	1		1									1	1		1
1360404753	16413723	03/22/2011 18:37:15	03/22/2011 18:50:27	3	2	1						1		1	1	7	2	3	1	2	2	1	3	4	2	1	2	1		1	1	1												1					Sadly, the reminder of just how much I will be in debt (prompted by having to select a value for anticipated future indebtedness) makes me wonder whether I will actually choose primary care, come 4th year. It's easy now to say that it's what I want to do, when the debt isn't ""real"" yet. But when I'm choosing between potential residency/attending salaries - knowing that I'm facing crippling debt…
1360405537	16413723	03/22/2011 18:31:09	03/22/2011 18:43:23	2	1	1						1		7	2	1	2	3	1	4	3	3	3	1	1	2	1		1	1				1		1										1
1360429237	16413723	03/22/2011 18:52:28	03/22/2011 18:55:12	3	2					1		4		3	2	6	1	4	1	2	2	1	4	4	2	3	1	1		1	1						1									1
1360431658	16413723	03/22/2011 18:53:55	03/22/2011 18:57:34	2	1		1					1		3	2	3	2	3	1	2	1	2	3	4	3	1	1	1												1	1	1			1
1360448132	16413723	03/22/2011 19:04:15	03/22/2011 19:08:00	2	1	1						2		2	2	3	2	3	1	1	3	2	1	1	1	1	5		1	1			1	1										1
1360462932	16413723	03/22/2011 19:14:04	03/22/2011 19:24:26	2	1	1						1		7	1	4	2	3	1	4	2	1	2	2	1	1	5	1					1				1			1				1
1360464417	16413723	03/22/2011 18:33:00	03/22/2011 19:27:46	2	2	1						1		4	1	1	2	3	1	2	2	2	2	4	3	1	1	1	1					1						1				1
1360469528	16413723	03/22/2011 19:18:31	03/22/2011 19:22:57	2	1	1						1		4	2	4	1	2	1	4	1	2	2	4	4	2	5			1		1		1			1						1
1360474827	16413723	03/22/2011 19:21:46	03/22/2011 19:26:31	2	1	1						1		3	1	5	2	3	3	1	1	1	3	1	1	2	3		1	1	1					1						1
1360477329	16413723	03/22/2011 19:23:06	03/22/2011 19:27:47	2	1		1					2		1	1	7	2	3	1	2	2	2	3	3	1	1	1			1	1					1	1					1
1360507442	16413723	03/22/2011 19:43:12	03/22/2011 19:50:46	2	2		1					1		1	2	5	2	3	1	2	1	2	4	3	3	2	3	1	1	1						1			1
1360509302	16413723	03/22/2011 19:44:23	03/22/2011 19:47:53	2	2		1					2		3	2	4	2	3	1	2	2	2	4	3	2	2	1	1	1	1		1													1
1360511274	16413723	03/22/2011 19:45:37	03/22/2011 19:48:44	2	2	1						2		4	2	1	2	3	1	2	1	2	3	2	2	2	1	1	1			1					1							1
1360513142	16413723	03/22/2011 19:46:57	03/22/2011 19:49:37	2	1		1					2		4	1	1	2	3	1	3	1	1	4	4	4	2	1	1			1		1		1										1
1360515130	16413723	03/22/2011 19:47:36	03/22/2011 19:51:05	2	1	1						2		2	2	1	2	3	1	1	1	3	1	1	1	3	1		1				1				1									1
1360516532	16413723	03/22/2011 19:49:05	03/22/2011 19:51:30	2	1	1						2		2	2	6	2	3	1	1	2	1	1	2	1	1	1	1	1	1	1	1	1	1	1	1	1		1	1	1	1	1	1	1	1
1360522231	16413723	03/22/2011 19:52:52	03/22/2011 19:57:51	3	2	1	1					7	MSTP3	7	2	2	2	3	3	2	1	2	3	3	2	2	3					1		1			1		1			1
1360528192	16413723	03/22/2011 19:57:04	03/22/2011 19:59:40	3	2	1						3		1	2	2	1	2	1	2	3	2	2	3	2	2	1	1		1				1			1			1
1360540385	16413723	03/22/2011 20:04:54	03/22/2011 20:07:52	2	1		1					2		3	1	4	2	3	3	2	2	3	4	4	2	1	1	1		1	1					1						1
1360560791	16413723	03/22/2011 20:18:50	03/23/2011 16:42:29	2	1	1						1		7	1	5	2	3	1	4	1	1	3	3	3	1	5			1				1			1			1			1
1360568365	16413723	03/22/2011 20:23:51	03/22/2011 20:26:58	2	1	1						2		2	2	2	2	3	1	4	3	1	2	2	2	2	1
1360576574	16413723	03/22/2011 20:29:40	03/22/2011 20:33:51	4	1	1						2		2	1	8	2	3	1	1	2	2	3	2	1	1	2			1			1										1	1	1
1360580993	16413723	03/22/2011 20:32:00	03/22/2011 20:39:16	3	2	1						2		1	2	1	2	3	3	3	2	1	4	3	4	1	5	1									1		1	1				1
1360619241	16413723	03/22/2011 20:59:41	03/22/2011 21:03:24	3	1		1					2		2	1	1	2	3	3	1	1	3	3	3	3	1	1					1		1		1		1	1	1
1360620157	16413723	03/22/2011 21:00:16	03/22/2011 21:04:51	2	1		1					3		2	1	7	2	3	1	4	3	1	2	1	1	1	1			1			1			1	1							1
1360623132	16413723	03/22/2011 21:02:34	03/22/2011 21:08:35	3	2				1			2		7	1	3	1	4	1	4	2	2	3	3	2	3	1	1						1		1	1			1
1360638310	16413723	03/22/2011 21:14:03	03/22/2011 21:17:59	3	2	1						4		4	1	3	1	3	1	2	2	1	4	3	3	1	5					1		1						1				1	1
1360641391	16413723	03/22/2011 21:16:20	03/22/2011 21:22:35	2	2	1						2		1	1	2	2	2	1	3	2	1	3	3	3	1	1	1								1	1			1							1	Increasing the number of PRIMARY CARE doctors	I'm not sure I understand the question about limiting reimbursement and repaying student loans - I'm not sure to what that refers. Also, I have limited debt because I am in the National Health Service Corps and they are paying for my med school.
1360642277	16413723	03/22/2011 21:17:13	03/22/2011 21:24:32	4	1	1						3		1	2	3	2	3	1	2	2	1	3	3	3	1	5	1				1		1			1			1
1360642444	16413723	03/22/2011 21:17:18	03/22/2011 21:21:51	2	1	1						2		1	2	5	1	3	3	4	1	1	3	4	4	2	1			1				1			1						1		1
1360643186	16413723	03/22/2011 21:17:56	03/22/2011 21:21:04	3	2	1						1		1	2	3	2	2	3	4	2	1	3	4	2	3	1					1	1	1			1			1
1360643257	16413723	03/22/2011 21:17:54	03/22/2011 21:22:50	3	2	1						2		1	1	5	2	3	1	2	2	1	4	3	2	2	1		1	1		1		1						1
1360643301	16413723	03/22/2011 21:17:48	03/22/2011 21:21:52	2	2		1					1		3	1	5	1	3	1	1	1	2	3	3	3	2	1					1				1		1		1				1
1360643372	16413723	03/22/2011 21:18:07	03/22/2011 21:21:45	2	2		1					1		2	2	4	2	3	1	2	3	2	4	4	4	2	2			1	1					1			1			1
1360644506	16413723	03/22/2011 21:18:48	03/22/2011 21:21:40	3	1	1						3		3	1	5	1	3	1	2	2	2	2	3	3	1	5		1				1	1		1					1
1360644934	16413723	03/22/2011 21:19:23	03/22/2011 21:28:00	2	1	1						2		1	1	7	1	3	1	2	2	3	4	4	2	2	1	1							1		1		1	1
1360648128	16413723	03/22/2011 21:21:53	03/22/2011 21:26:29	4	1	1						1		4	2	4	1	3	1	2	2	3	3	3	3	1	5	1				1				1	1							1					Would you place Pennsylvania in the ""Northeast""? Because there's not really a more appropriate category.
1360649388	16413723	03/22/2011 21:22:42	03/22/2011 21:29:47	2	1		1					2		7	2	2	1	3	1	2	1	2	2	3	2	1	2	1		1	1		1						1
1360649621	16413723	03/22/2011 21:23:03	03/22/2011 21:25:54	2	2					1		1		3	2	7	1	3	1	2	1	1	4	1	1	3	2	1		1		1				1			1				1
1360650653	16413723	03/22/2011 21:23:50	03/22/2011 21:29:09	2	2	1						2		4	2	7	1	3	1	2	2	2	2	4	1	1	1	1				1				1	1			1
1360651927	16413723	03/22/2011 21:24:36	03/22/2011 21:33:59	5	1	1						1		3	1	1	1	3	1	2	2	1	4	4	3	2	1	1						1			1		1	1
1360653274	16413723	03/22/2011 21:19:57	03/22/2011 21:32:26	4	2		1				1	2		1	1	2	1	3	1	4	2	1	3	3	2	2	1	1				1					1		1	1
1360654137	16413723	03/22/2011 21:25:34	03/22/2011 21:30:18	3	2			1				4		3	1	5	1	2	1	1	2	1	1	3	3	2	1	1			1	1		1		1
1360658467	16413723	03/22/2011 21:28:40	03/22/2011 21:51:42	2	2	1						2		1	2	6	2	3	1	2	2	1	4	3	1	1	5	1		1		1					1	1
1360659178	16413723	03/22/2011 21:28:55	03/22/2011 21:33:40	3	2		1					2		4	1	4	2	3	1	2	2	1	3	3	3	1	1			1				1		1	1							1
1360661385	16413723	03/22/2011 21:30:23	03/22/2011 21:32:35	2	2	1						2		1	1	5	2	3	1	2	2	1	4	3	2	2	1	1	1	1		1	1			1
1360663482	16413723	03/22/2011 21:31:23	03/22/2011 21:34:32	2	1		1					3		4	2	6	1	3	1	2	1	2	3	3	2	1	1			1			1	1		1								1
1360665870	16413723	03/22/2011 21:32:56	03/22/2011 21:39:11	3	1	1						1		1	2	7	2	3	1	2	2	1	4	3	2	1	1	1							1		1		1	1
1360670226	16413723	03/22/2011 21:36:18	03/22/2011 21:43:01	2	1	1						2		7	2	1	2	3	1	4	1	2	3	4	3	2	1		1		1						1		1	1	1
1360672111	16413723	03/22/2011 21:37:41	03/22/2011 21:41:30	2	2	1						2		4	2	4	1	3	1	2	2	2	3	4	3	1	5										1		1				1	1	1
1360672611	16413723	03/22/2011 21:38:02	03/22/2011 21:42:26	3	1	1						3		4	1	4	2	3	1	4	2	2	3	3	3	2	1					1				1	1			1				1
1360676152	16413723	03/22/2011 21:37:00	03/22/2011 21:45:53	2	2		1					3		2	1	4	1	2	1	2	1	1	3	2	2	1	1			1	1	1				1				1
1360683011	16413723	03/22/2011 21:45:48	03/22/2011 21:54:27	2	2		1					1		7	2	1	1	2	1	2	1	2	4	4	3	1	4	1				1		1			1							1
1360684174	16413723	03/22/2011 21:46:50	03/22/2011 21:49:23	3	2	1						3		3	1	6	2	3	1	2	2	1	4	4	2	2	3			1	1					1							1	1
1360687186	16413723	03/22/2011 21:48:53	03/22/2011 22:09:52	2	2	1						1		1	1	4	1	3	1	2	1	2	4	3	2	1	1	1				1					1		1					1
1360687499	16413723	03/22/2011 21:49:10	03/22/2011 21:54:55	3	2			1				3		1	1	5	2	3	3	3	2	1	4	3	2	3	1	1				1										1		1
1360692436	16413723	03/22/2011 21:52:25	03/22/2011 22:00:03	2	2	1						2		5	2	6	1	3	1	4	3	3	1	1	1	2	5				1		1						1				1		1				thank you for being non-partisan and wording questions without detectable bias. many surveys do not achieve (or attempt) this goal at a high level.
1360692748	16413723	03/22/2011 21:53:33	03/22/2011 22:57:16	2	2		1					3		3	1	5	2	2	1	2	2	3	3	3	2	1	1	1	1	1			1			1
1360694413	16413723	03/22/2011 21:53:50	03/22/2011 21:59:46	3	2	1						3		1	2	7	1	3	1	4	2	1	4	4	2	1	2	1		1		1								1					1
1360703124	16413723	03/22/2011 22:01:32	03/22/2011 22:05:20	3	1	1						1		1	2	5	2	3	1	1	2	2	4	4	3	1	1	1		1														1	1	1
1360703602	16413723	03/22/2011 22:02:22	03/22/2011 22:09:09	2	1	1						2		4	2	6	2	3	1	2	1	1	4	3	1	2	1			1		1				1	1			1									I would favor limiting reimbursement and the ability to repay student loans if that would help expand access to basic health care for those currently lacking such care"" was unclear. Is it saying that reimbursement is cut but we are given loan repayment incentives instead? Are both reimbursements and our ability to repay cut?
1360705833	16413723	03/22/2011 22:04:14	03/22/2011 22:08:08	3	1						1	3		3	2	5	1	3	1	2	1	1	4	2	2	1	1			1		1		1						1		1
1360708259	16413723	03/22/2011 22:06:26	03/22/2011 22:10:54	3	1		1					3		4	2	2	2	3	1	2	2	2	2	4	3	2	3				1							1	1					1	1
1360712375	16413723	03/22/2011 22:10:00	03/22/2011 22:13:06	3	2		1					3		4	2	4	1	3	1	1	1	2	2	3	3	2	3			1	1	1								1		1
1360713091	16413723	03/22/2011 22:09:46	03/22/2011 22:14:23	3	2	1						3		1	1	6	1	3	1	2	2	1	4	3	1	1	5					1					1		1	1					1
1360714327	16413723	03/22/2011 22:11:38	03/22/2011 22:15:25	5	2	1						4		4	2	1	1	3	1	2	2	1	4	4	2	1	1	1				1					1			1				1
1360714641	16413723	03/22/2011 22:11:55	03/22/2011 22:14:48	3	2	1						3		1	2	6	1	3	1	2	3	1	1	1	1	1	1		1					1									1	1		1
1360715184	16413723	03/22/2011 22:11:51	03/22/2011 22:19:54	3	2	1						1		1	2	5	2	3	1	4	2	2	3	3	3	2	1					1		1			1			1				1
1360718329	16413723	03/22/2011 22:15:18	03/22/2011 22:21:19	2	2	1						1		4	2	2	2	2	1	2	1	3	4	3	1	2	3			1			1	1		1				1
1360721687	16413723	03/22/2011 22:18:13	03/22/2011 22:24:03	3	1	1		1			1	3		2	1	4	2	3	1	2	4	2	1	1	1	3	3							1	1	1						1	1
1360722432	16413723	03/22/2011 22:19:07	03/22/2011 22:23:15	3	2		1					4		4	2	4	1	2	1	2	2	2	2	4	3	1	3	1		1		1				1			1
1360723373	16413723	03/22/2011 22:17:18	03/22/2011 22:24:20	2	2	1						3		1	2	4	1	2	1	4	1	2	4	4	1	1	1	1				1		1			1		1
1360734614	16413723	03/22/2011 22:30:30	03/22/2011 22:34:12	2	1	1						3		4	2	5	1	3	1	1	2	3	1	2	1	1	5			1					1							1	1	1
1360734779	16413723	03/22/2011 22:30:38	03/22/2011 22:34:09	2	1	1						2		2	2	6	2	3	1	2	2	1	3	3	2	1	1	1		1		1					1			1
1360735452	16413723	03/22/2011 22:31:05	03/22/2011 22:35:53	2	2	1						1		4	2	3	2	3	1	2	1	2	4	4	2	2	1	1	1			1	1											1
1360739251	16413723	03/22/2011 22:35:01	03/22/2011 22:38:41	2	1		1					1		3	2	1	2	3	1	2	2	1	3	3	3	1	4	1				1		1						1				1
1360743548	16413723	03/22/2011 22:39:14	03/22/2011 22:42:47	3	2	1						4		1	2	5	2	3	1	4	1	2	4	4	4	1	1	1				1	1									1		1
1360746872	16413723	03/22/2011 22:41:37	03/22/2011 22:49:32	3	1	1						1		2	2	1	1	3	1	2	4	2	3	3	1	2	2				1			1			1		1					1
1360748769	16413723	03/22/2011 22:44:17	03/22/2011 22:48:19	2	2	1						1		1	2	5	2	3	1	1	2	1	4	3	2	2	2	1		1							1		1					1
1360754771	16413723	03/22/2011 22:50:31	03/22/2011 22:54:29	2	1	1						1		2	1	3	1	2	1	2	1	1	3	2	1	1	1	1				1				1	1							1
1360756857	16413723	03/22/2011 22:52:22	03/22/2011 22:55:59	3	2						1	4		1	1	2	1	3	1	4	2	1	3	3	1	2	2	1		1		1	1											1
1360757850	16413723	03/22/2011 22:53:24	03/22/2011 22:57:47	2	1	1						2		3	2	1	2	3	1	2	2	2	3	3	3	1	1									1	1		1	1				1
1360758587	16413723	03/22/2011 22:54:11	03/22/2011 22:58:39	2	2	1						2		3	1	5	2	3	1	2	2	1	1	3	1	1	1		1	1						1				1					1				My parents can't pay for medical school. I am terrified that reforms will mean I spend my life repaying loans
1360763426	16413723	03/22/2011 22:15:56	03/22/2011 23:14:19	3	1	1	1					2		7	1	4	1	3	1	4	2	1	3	2	1	1	1	1		1		1					1		1										For-profit insurance and managed healthcare are not the same thing. The following question doesn't seem to make grammatical sense: ""I would favor limiting reimbursement and the ability to repay student loans if that would help expand access to basic health care for those currently lacking such care.
1360763913	16413723	03/22/2011 22:59:17	03/22/2011 23:03:45	2	2		1					2		1	2	6	1	3	1	2	2	1	4	4	3	2	5	1		1		1				1	1
1360765983	16413723	03/22/2011 23:01:41	03/22/2011 23:07:45	2	1	1						2		4	1	3	2	3	1	4	3	3	3	2	1	1	1			1		1					1		1								1	Physician compensation as a disincentive to practice in some of the most needed fields
1360777624	16413723	03/22/2011 23:13:29	03/22/2011 23:16:03	3	2	1						2		3	1	7	2	3	1	1	1	1	4	3	2	3	1			1		1	1							1		1
1360779035	16413723	03/22/2011 23:14:58	03/22/2011 23:18:21	3	2		1					7	G1, MSTP	3	1	2	1	2	1	2	1	1	3	3	2	1	1			1	1	1	1				1
1360783210	16413723	03/22/2011 22:56:28	03/22/2011 23:22:06	3	2	1						4		1	1	3	1	3	1	2	2	3	3	4	3	1	1	1				1		1			1							1
1360783977	16413723	03/22/2011 23:19:59	03/22/2011 23:25:55	2	2	1						1		7	2	5	2	3	1	2	3	3	3	3	1	2	5						1	1			1		1				1
1360785688	16413723	03/22/2011 23:21:35	03/22/2011 23:26:34	3	1	1						3		1	2	3	1	3	1	2	2	1	4	2	2	1	1						1			1	1					1		1
1360794581	16413723	03/22/2011 23:31:40	03/22/2011 23:34:24	3	2		1					4		3	1	2	2	3	1	2	2	2	3	4	3	2	1					1		1					1	1				1
1360801370	16413723	03/22/2011 23:39:07	03/22/2011 23:42:23	3	2	1						3		2	2	1	2	3	1	2	1	2	3	2	2	2	1	1	1			1	1			1
1360802250	16413723	03/22/2011 23:39:57	03/22/2011 23:45:01	3	1	1						6		3	1	6	1	2	1	1	1	1	4	3	2	2	1	1	1							1	1			1
1360804443	16413723	03/22/2011 23:42:00	03/22/2011 23:47:00	2	2	1						1	First Year MSTP	7	2	1	2	3	1	2	1	2	3	2	2	3	5							1	1	1	1		1
1360819461	16413723	03/22/2011 23:59:10	03/23/2011 00:06:31	2	2	1						2		4	1	6	1	3	3	2	2	2	4	3	1	1	1			1		1	1		1		1
1360827740	16413723	03/23/2011 00:09:38	03/23/2011 00:13:15	2	1		1					2		4	2	5	2	3	1	1	2	2	3	2	1	1	1								1	1					1	1			1
1360833887	16413723	03/23/2011 00:16:50	03/23/2011 00:20:44	3	2	1						3		4	1	1	1	3	1	2	2	2	4	3	2	3	1						1	1	1									1	1
1360850609	16413723	03/23/2011 00:18:34	03/23/2011 01:15:51	2	2	1						1		3	1	1	1	3	1	2	2	2	4	2	2	2	1	1				1					1			1		1
1360852215	16413723	03/23/2011 00:38:50	03/23/2011 00:44:34	2	2	1						2		4	2	1	2	3	1	4	3	3	2	2	1	1	1		1	1		1				1								1
1360857881	16413723	03/23/2011 00:43:12	03/23/2011 00:52:50	2	1		1					1		7	1	2	2	3	1	4	1	2	2	3	2	2	3				1	1				1	1			1
1360870887	16413723	03/23/2011 00:59:52	03/23/2011 01:05:08	2	1		1					2		3	2	5	2	3	1	1	1	1	3	3	2	3	2	1		1	1					1			1
1360894972	16413723	03/23/2011 01:30:43	03/23/2011 01:35:05	3	2	1						4		1	2	1	2	3	1	4	1	2	3	3	2	1	1	1	1	1										1						1
1360895525	16413723	03/23/2011 01:00:47	03/23/2011 01:42:07	3	1	1						1		7	2	6	1	2	1	2	2	1	4	4	1	1	1			1		1					1	1		1
1360900354	16413723	03/23/2011 01:37:39	03/23/2011 01:40:48	3	2	1						3		1	2	6	2	3	1	1	1	2	3	3	1	2	2			1		1		1						1				1
1360925242	16413723	03/23/2011 02:09:42	03/23/2011 15:24:48	3	2			1				3		1	2	7	1	3	1	2	1	2	3	4	1	1	1			1		1	1							1
1360934898	16413723	03/23/2011 02:22:42	03/23/2011 02:29:23	2	2		1					1		7	1	6	2	3	1	4	1	1	3	4	1	2	1						1		1		1		1						1
1360936155	16413723	03/23/2011 02:24:57	03/23/2011 02:28:34	3	1	1						4		5	2	2	1	3	1	2	3	2	2	3	2	3	5			1	1			1		1										1
1360954211	16413723	03/23/2011 02:52:02	03/23/2011 02:56:53	3	1	1						2		7	2	7	2	3	1	2	1	1	3	3	2	1	5			1		1	1				1							1
1360958879	16413723	03/23/2011 02:59:11	03/23/2011 03:03:29	4	2	1						2		1	1	5	1	2	1	4	2	2	2	3	2	2	5	1				1					1			1				1
1360962046	16413723	03/23/2011 03:04:10	03/23/2011 03:07:42	3	2	1		1				1		3	2	6	2	3	1	2	2	1	3	2	1	1	5	1	1	1							1			1
1360965348	16413723	03/23/2011 03:08:50	03/23/2011 03:22:47	3	1	1						3		3	1	1	1	3	1	2	4	1	1	1	1	1	5																				1	Tax breaks for employer sponsored health care (derangement of the free market) / Medicare, Medicaid, and EMTALA are unconstitutional / Legal requirement for medical licensing / Obamacare / Not enough Libertarian Votes!	Your entire survey seems to assume that government involvement in healthcare is a good thing. Perhaps some options should read: ""Stick to the Constitution, leave doctors and patients alone."" Or perhaps, ""abolish Medicare, Medicaid, and tax incentives forcing health insurance to be tied to employment"". Also, should have put ""Libertarian"" as an option under political characterization
1360965506	16413723	03/23/2011 03:09:49	03/23/2011 03:11:49	2	2	1						1		2	2	1	2	3	1	2	3	2	3	3	2	3	1			1	1		1			1						1
1360971822	16413723	03/23/2011 03:19:59	03/23/2011 03:22:53	3	1		1					4		1	2	2	1	2	1	3	2	1	3	4	3	1	3	1		1				1			1							1
1360977668	16413723	03/23/2011 03:27:00	03/23/2011 03:32:59	2	1	1						2		3	1	3	2	3	1	2	2	2	3	4	3	2	1	1		1		1										1		1
1361012101	16413723	03/23/2011 04:36:09	03/23/2011 04:42:15	2	2		1					1		3	2	3	2	3	1	2	3	3	1	1	1	1	1		1					1		1			1					1					I don't think healthcare disparity is an issue because this disparity in resources is the underlying foundation of our economic system and the incentive for people to succeed. I think the real issue though in medical care is waste, too much exams done, too many stupid law suits, and too much administrative cost that is unnecessary.
1361015621	16413723	03/23/2011 04:43:43	03/23/2011 04:46:16	3	2	1						4		1	2	2	2	3	1	2	2	2	3	2	2	2	1	1	1			1	1				1
1361017594	16413723	03/23/2011 04:48:05	03/23/2011 04:55:29	4	1		1					4		1	2	2	2	2	1	3	1	1	3	4	2	1	5	1						1		1	1			1
1361320731	16413723	03/23/2011 13:46:18	03/23/2011 13:50:44	2	2	1						1		7	2	4	1	1	1	1	1	2	3	2	1	2	1		1	1		1				1					1
1361456637	16413723	03/23/2011 15:15:08	03/23/2011 15:48:41	3	2	1						3		4	2	7	2	3	1	2	3	2	2	1	1	2	1		1				1			1							1			1
1361513343	16413723	03/23/2011 15:50:14	03/23/2011 15:55:22	2	2	1						2		4	1	5	2	3	1	2	2	3	4	3	2	3	1	1			1	1				1	1
1361555840	16413723	03/23/2011 16:15:56	03/23/2011 16:27:59	3	2	1						4		1	2	5	2	3	1	2	1	1	4	4	3	2	3	1		1		1					1		1
1361718348	16413723	03/23/2011 17:59:41	03/23/2011 18:03:55	2	1		1					2		7	2	5	2	3	1	2	2	1	3	3	2	2	2	1		1						1	1			1
1361730994	16413723	03/23/2011 18:08:23	03/23/2011 18:11:25	3	1	1						3		2	2	4	1	3	1	1	1	3	3	1	1	1	5			1			1	1	1
1361917819	16413723	03/23/2011 20:10:40	03/23/2011 20:14:40	3	2	1						2	Research Year between MS II and MS III	2	2	8	1	4	1	2	3	1	3	3	1	2	1		1	1							1												Well written.
1361920769	16413723	03/23/2011 20:12:32	03/23/2011 20:16:40	3	2		1					2		1	1	6	2	2	1	4	2	1	4	4	3	2	1			1				1			1			1					1
1362013461	16413723	03/23/2011 21:13:31	03/23/2011 21:16:20	3	2	1						2		1	2	5	2	3	1	2	2	1	2	3	2	2	5	1		1		1										1		1
1362021608	16413723	03/23/2011 21:19:03	03/23/2011 21:26:13	3	1	1						1		3	2	5	1	4	1	2	2	1	4	3	1	2	5	1								1	1		1						1
1362021805	16413723	03/23/2011 21:19:18	03/23/2011 21:23:13	3	1	1						1		7	1	5	1	4	1	2	1	1	3	3	3	1	1					1							1			1
1362023612	16413723	03/23/2011 21:20:32	03/23/2011 21:23:51	2	1	1						1		2	2	4	1	4	1	4	3	2	2	2	2	1	3			1	1		1	1			1
1362024096	16413723	03/23/2011 21:21:04	03/23/2011 21:24:15	3	1			1				4		6	1	4	2	1	1	2	1	1	2	4	2	1	5									1			1		1			1
1362027113	16413723	03/23/2011 21:23:18	03/23/2011 21:53:02	3	1	1						4		1	2	6	1	3	1	4	1	1	4	4	3	3	1				1		1			1						1			1
1362027800	16413723	03/23/2011 21:23:42	03/23/2011 21:26:47	3	1	1	1					2		1	1	3	1	4	1	2	2	1	3	4	4	2	1					1	1	1			1					1
1362028668	16413723	03/23/2011 21:18:53	03/23/2011 21:29:37	3	2	1						3		3	1	5	1	4	1	1	1	2	1	2	2	2	5						1		1	1			1					1
1362029191	16413723	03/23/2011 21:24:53	03/23/2011 21:30:09	3	1		1					7	6th year MD-PhD	4	2	1	2	3	1	2	2	1	4	3	1	1	3					1						1				1		1	1
1362034788	16413723	03/23/2011 21:28:37	03/23/2011 21:32:30	2	1	1						2		2	1	6	1	4	1	1	1	1	3	3	1	1	1			1				1	1					1		1
1362035517	16413723	03/23/2011 21:29:24	03/23/2011 21:36:34	2	1	1						2		2	2	6	2	1	1	4	1	2	2	3	1	1	5			1		1				1	1							1					Question: ""I would favor limiting reimbursement and the ability to repay student loans if that would help expand access to basic health care for those currently lacking such care."" poorly written -- If you're asking me if I want to limit my ability to pay my loans (as the sentence is currently structured), then absolutely not; I can't justify being fiscally irresponsible in regards to my own fi…
1362038532	16413723	03/23/2011 21:30:54	03/23/2011 21:36:58	3	2	1						3		2	2	3	1	4	1	2	2	2	2	1	1	2	1	1					1				1							1	1
1362054894	16413723	03/23/2011 21:42:55	03/23/2011 21:51:00	2	1	1						2		2	2	5	1	4	1	1	1	1	3	3	3	1	1						1	1	1	1									1
1362066464	16413723	03/23/2011 21:51:37	03/23/2011 21:55:58	3	2	1						3		1	2	4	1	4	1	4	1	2	3	3	3	2	5							1		1	1					1		1
1362069237	16413723	03/23/2011 21:54:00	03/23/2011 21:57:12	5	1	1						4		1	2	5	1	3	1	3	2	1	4	4	3	1	2	1				1					1		1					1
1362069289	16413723	03/23/2011 21:53:53	03/23/2011 21:58:23	2	2	1						2		3	1	5	1	4	1	1	3	3	2	2	2	2	2			1	1					1							1	1
1362084369	16413723	03/23/2011 22:05:54	03/23/2011 22:09:35	2	1	1						1		7	1	5	2	3	1	4	1	1	4	3	1	2	5			1	1		1			1					1
1362087037	16413723	03/23/2011 22:08:10	03/23/2011 22:13:06	3	1	1						3		2	2	5	1	4	1	1	1	1	1	3	2	1	1	1				1		1		1	1
1362087842	16413723	03/23/2011 22:08:50	03/23/2011 22:11:49	3	2	1						3		1	2	5	1	4	1	4	2	1	4	4	4	1	1	1	1								1			1				1
1362092113	16413723	03/23/2011 22:11:52	03/23/2011 22:15:44	3	2	1						3		3	1	2	1	4	1	2	4	3	1	1	1	2	5		1			1		1						1	1
1362107259	16413723	03/23/2011 22:24:32	03/23/2011 22:27:52	3	2	1						2		7	1	4	1	4	1	4	1	3	3	3	3	3	1		1		1	1								1		1
1362124099	16413723	03/23/2011 22:38:26	03/23/2011 22:47:56	2	1	1						3		7	2	1	2	2	3	2	1	2	4	4	1	1	1	1			1						1					1		1					How do I find out this survey's results?
1362129908	16413723	03/23/2011 22:43:35	03/23/2011 22:54:30	3	2	1						4		6	1	5	1	4	1	2	2	4	3	1	1	2	3						1			1	1							1
1362157763	16413723	03/23/2011 23:09:29	03/23/2011 23:14:11	4	1	1						1		1	2	5	1	4	1	4	1	1	3	3	3	2	1			1	1						1	1		1
1362162851	16413723	03/23/2011 23:14:27	03/23/2011 23:17:05	3	2	1						4		4	1	3	1	4	1	2	2	1	4	2	1	2	1	1				1					1		1					1
1362173551	16413723	03/23/2011 23:25:28	03/23/2011 23:30:00	4	1	1						1		3	1	3	1	4	1	2	2	2	3	2	3	2	1		1				1			1			1					1
1362187005	16413723	03/23/2011 23:38:51	03/23/2011 23:54:17	3	2	1						3		1	1	8	2	2	1	1	2	1	3	3	2	2	5	1						1			1		1	1									While I understand the direction you are taking with these questions, they are often poorly worded and not always clear. Most of the time I found myself thinking I would answer a certain way if I could only qualify the question further (i.e. decreasing reimbursement to some doctors but not others)
1362198335	16413723	03/23/2011 23:50:27	03/24/2011 00:21:19	4	2	1						2		4	2	7	1	4	1	2	2	1	4	3	3	3	4	1	1					1						1							1	limited + uneven care between regions/ insufficient funds for quality control / No consistency allows biased entities to make arbitrary profit-based decisions + complicates Rx + billing/ A coherent FUNDED national health care oversight structure	Many of the above issues are important, but here in NV the ability to simply not offer unprofitable services has led to inability to provide some services competitively. Safety inspection is also underfunded, making referrals more difficult.
1362213985	16413723	03/24/2011 00:06:48	03/24/2011 00:10:50	2	2	1						2		1	2	5	2	3	1	4	1	2	4	3	3	2	1	1			1						1				1			1
1362218107	16413723	03/24/2011 00:06:38	03/24/2011 00:15:36	2	1		1					2		3	1	2	1	4	1	1	1	1	3	3	1	2	3			1		1				1	1			1
1362224650	16413723	03/24/2011 00:18:05	03/24/2011 00:32:41	2	2	1						1		3	1	5	1	4	1	4	2	1	3	3	3	2	5		1			1				1	1							1
1362224689	16413723	03/24/2011 00:18:09	03/24/2011 00:24:30	3	1	1						2		3	1	5	1	4	1	2	1	1	4	4	2	2	5									1	1			1				1	1
1362232289	16413723	03/24/2011 00:26:00	03/24/2011 00:33:15	2	1	1						1		2	1	1	1	4	1	2	1	2	1	1	1	1	1		1			1		1		1								1
1362242922	16413723	03/24/2011 00:36:56	03/24/2011 00:41:53	3	2						1	2		3	1	5	1	4	1	4	1	3	2	3	3	2	1		1	1		1	1			1
1362244077	16413723	03/24/2011 00:38:19	03/24/2011 00:46:16	3	2	1						2		4	1	5	1	4	1	2	1	2	3	3	2	2	2				1		1				1					1		1
1362245609	16413723	03/24/2011 00:39:57	03/24/2011 00:43:22	3	1	1						4		4	1	1	1	2	1	4	1	1	3	4	3	1	1		1			1		1										1
1362248049	16413723	03/24/2011 00:42:43	03/24/2011 00:45:18	2	1	1	1					2		7	2	3	1	4	1	1	4	2	3	2	2	1	5							1		1	1		1							1
1362311888	16413723	03/24/2011 01:53:47	03/24/2011 01:57:12	4	2	1						4		1	1	6	2	3	1	4	1	1	4	3	1	2	5					1		1		1	1			1
1362322764	16413723	03/24/2011 02:06:07	03/24/2011 02:10:07	2	2	1						2		4	2	8	1	3	1	3	2	1	4	4	2	2	1	1		1		1	1				1
1362393852	16413723	03/24/2011 03:45:05	03/24/2011 03:48:46	2	2	1						2		7	1	4	1	4	1	2	1	3	4	3	2	2	1			1	1	1	1									1
1362435181	16413723	03/24/2011 04:58:17	03/24/2011 05:00:59	3	1	1						1		7	1	8	2	4	1	2	2	1	4	3	3	2	5	1				1	1			1	1
1362435520	16413723	03/24/2011 04:58:43	03/24/2011 05:01:48	3	1	1						2		2	2	8	2	4	1	1	1	1	3	3	1	1	5						1			1				1	1			1
1362435532	16413723	03/24/2011 04:59:02	03/24/2011 05:01:26	2	2		1					1		7	2	8	2	4	1	4	2	4	4	4	2	1	5
1362435649	16413723	03/24/2011 04:59:23	03/24/2011 05:03:43	2	2	1						2		2	2	3	2	4	3	1	1	2	1	1	1	1	2			1							1						1	1		1
1362435961	16413723	03/24/2011 05:00:04	03/24/2011 05:04:22	3	2	1				1		4		1	1	5	2	4	1	4	2	1	4	3	2	2	1		1				1			1	1			1
1362436750	16413723	03/24/2011 05:01:49	03/24/2011 05:06:35	4	1	1						4		4	1	7	2	4	1	4	1	2	3	1	1	2	1	1	1	1				1							1
1362437219	16413723	03/24/2011 05:02:53	03/24/2011 05:06:42	2	2	1						2		2	2	7	1	4	1	2	2	2	3	4	2	2	1			1					1	1			1	1
1362437548	16413723	03/24/2011 05:03:40	03/24/2011 05:23:46	3	1	1						2		4	1	6	2	4	1	4	4	3	1	1	1	3	5							1								1				1
1362438204	16413723	03/24/2011 05:05:12	03/24/2011 05:16:02	3	1		1					4		3	2	4	2	4	1	4	2	3	2	2	2	1	3		1					1	1	1						1
1362438853	16413723	03/24/2011 05:06:37	03/24/2011 05:11:24	5	2	1						3		1	2	8	2	4	1	4	2	1	3	3	3	2	2	1		1		1					1		1
1362439470	16413723	03/24/2011 05:08:12	03/24/2011 05:14:12	3	1	1						4		2	1	6	2	4	1	1	2	2	1	2	2	2	5	1	1			1		1										1
1362439794	16413723	03/24/2011 05:09:04	03/24/2011 05:13:21	3	2	1						3		7	2	6	2	4	1	2	2	1	4	4	4	1	5			1	1		1		1					1
1362440763	16413723	03/24/2011 05:10:44	03/24/2011 05:17:15	2	2		1					1		3	1	7	2	4	1	2	2	2	3	2	1	2	1	1	1	1						1										1
1362441008	16413723	03/24/2011 05:12:23	03/24/2011 05:16:50	3	1	1						3		2	2	5	2	4	1	2	2	3	2	2	1	1	1			1	1				1	1	1				1					1
1362443055	16413723	03/24/2011 05:17:54	03/24/2011 05:22:07	3	1					1		2		1	1	5	2	4	1	2	2	3	3	4	3	2	2	1								1				1		1		1
1362445871	16413723	03/24/2011 05:24:29	03/24/2011 05:30:26	3	1	1						4		1	2	2	2	4	1	1	1	1	2	3	1	2	1	1				1					1					1
1362445955	16413723	03/24/2011 05:25:27	03/24/2011 05:27:23	5	1		1					2		4	2	2	2	4	1	4	2	3	3	3	2	1	1
1362448482	16413723	03/24/2011 05:31:48	03/24/2011 05:34:16	2	1	1						4		2	1	6	2	4	1	1	2	2	4	4	3	2	1	1	1	1										1				1
1362450525	16413723	03/24/2011 05:37:02	03/24/2011 05:40:08	3	1	1						2		5	2	8	2	4	1	1	1	3	3	3	3	1	1			1		1					1		1	1
1362454173	16413723	03/24/2011 05:45:32	03/24/2011 05:58:43	3	1	1						2		3	2	1	2	4	1	2	1	1	4	3	1	1	1				1	1	1									1		1
1362459412	16413723	03/24/2011 05:58:45	03/24/2011 06:03:14	3	2	1						2		3	1	7	2	4	1	2	1	1	3	3	1	2	1		1	1	1						1			1
1362464058	16413723	03/24/2011 06:10:03	03/24/2011 06:15:57	3	2	1						3		1	1	5	2	4	1	4	2	1	4	3	3	3	3	1				1					1			1				1
1362464171	16413723	03/24/2011 06:11:05	03/24/2011 06:14:22	2	2	1						1		7	1	1	2	4	1	4	1	2	3	3	2	2	3	1	1					1						1		1
1362466300	16413723	03/24/2011 06:16:33	03/24/2011 06:22:11	2	2	1						2		4	2	1	2	4	1	1	1	2	3	3	2	1	1		1			1				1	1	1
1362467093	16413723	03/24/2011 06:19:09	03/24/2011 06:22:07	3	2		1					3		3	1	6	2	4	1	2	1	1	2	3	1	1	3		1	1				1		1								1
1362483683	16413723	03/24/2011 07:01:03	03/24/2011 07:10:15	2	1		1					7	md/phd	1	2	1	2	4	1	2	1	1	3	3	3	1	3	1					1			1	1			1
1362486189	16413723	03/24/2011 07:13:50	03/24/2011 07:17:31	3	2	1		1				4		3	1	3	2	4	1	2	2	1	2	3	1	2	5	1	1			1		1		1
1362494523	16413723	03/24/2011 07:35:35	03/24/2011 07:42:14	3	1		1					4		1	2	3	2	4	1	4	2	1	4	4	4	1	4	1				1					1		1					1
1362538931	16413723	03/24/2011 09:20:40	03/24/2011 09:24:44	3	1	1						3		2	2	1	2	4	1	3	3	3	1	1	1	2	5									1			1			1				1	1	Burden of illegal aliens on healthcare system
1362602886	16413723	03/24/2011 11:25:43	03/24/2011 11:31:31	2	2	1						2		3	2	6	1	3	1	2	1	1	4	3	2	1	3				1			1			1							1		1
1362750204	16413723	03/24/2011 13:52:37	03/24/2011 13:56:37	3	2	1						4		3	1	7	2	4	1	2	2	1	4	4	2	1	2	1		1		1					1		1
1362776909	16413723	03/24/2011 14:11:31	03/24/2011 14:14:36	2	2	1						2		3	2	7	2	4	1	2	2	1	3	3	2	2	5	1		1							1			1	1
1362819019	16413723	03/24/2011 14:39:58	03/24/2011 14:45:01	2	1	1						2		1	1	2	1	4	1	2	1	2	3	2	2	2	1	1	1	1						1								1
1362819093	16413723	03/24/2011 14:40:00	03/24/2011 14:45:25	2	2	1						2		3	2	5	2	3	1	2	2	1	3	4	2	1	2	1				1	1				1			1
1362839022	16413723	03/24/2011 14:52:45	03/24/2011 15:00:45	2	2	1						1		4	2	5	2	4	1	4	2	3	2	3	2	2	1				1					1	1		1		1
1362840033	16413723	03/24/2011 14:53:45	03/24/2011 14:58:33	3	1	1						3		3	1	4	1	4	1	1	3	1	2	2	1	1	1		1			1		1		1									1
1362843410	16413723	03/24/2011 14:55:23	03/24/2011 15:03:30	3	1	1						3		2	2	1	2	4	1	1	1	2	3	3	2	1	5		1			1					1				1			1
1362843801	16413723	03/24/2011 14:56:02	03/24/2011 15:02:23	3	1	1						4		1	2	6	2	4	1	2	3	2	2	2	1	1	1			1	1				1	1									1
1362852255	16413723	03/24/2011 15:01:48	03/24/2011 15:04:36	3	2	1						3		3	2	1	1	1	1	1	2	1	4	1	1	1	1	1		1		1								1				1
1362858990	16413723	03/24/2011 15:06:05	03/24/2011 15:09:30	2	2		1					1		7	2	3	2	2	1	2	1	2	3	3	2	1	4	1	1		1									1		1
1362861620	16413723	03/24/2011 15:07:37	03/24/2011 15:13:20	3	2	1						1		1	1	5	1	2	1	2	2	1	4	3	4	2	2	1									1	1		1				1
1362876372	16413723	03/24/2011 15:16:53	03/24/2011 15:20:25	3	2		1					4		4	2	4	2	4	1	2	1	1	2	3	1	1	1				1		1	1			1		1
1362913245	16413723	03/24/2011 15:39:09	03/24/2011 15:43:34	2	2	1						3		1	1	6	2	4	1	2	2	3	3	4	4	2	1			1		1	1				1								1
1362914945	16413723	03/24/2011 15:40:07	03/24/2011 15:47:10	3	1	1				1		3		1	1	5	2	4	1	1	3	1	1	3	3	2	1		1					1		1	1		1										Good idea. But did not directly address the current administration's health care reform agenda. I disagree with it.
1362915371	16413723	03/24/2011 15:40:32	03/24/2011 15:45:55	3	2					1		4		6	1	7	2	4	1	2	2	1	3	2	2	3	5	1				1		1			1			1									the questions about reimbursement don't state how that would help with pt. care. it'd be nice to see that before i'd agree to it.
1362929137	16413723	03/24/2011 15:48:34	03/24/2011 15:51:44	2	1	1						3		4	2	1	1	4	1	4	3	2	2	2	2	2	1						1	1		1								1		1
1362934099	16413723	03/24/2011 15:51:03	03/24/2011 16:01:13	3	2	1						1		1	1	7	2	4	1	4	2	1	4	4	2	2	1			1	1	1		1									1
1362941635	16413723	03/24/2011 15:55:35	03/24/2011 16:02:30	3	2			1				2		2	1	3	2	4	1	4	2	2	3	3	3	2	1	1		1		1	1											1
1362943999	16413723	03/24/2011 15:56:49	03/24/2011 16:01:44	3	2		1					4		1	2	3	2	4	1	3	2	1	4	3	3	1	1	1				1					1					1					1	Lack of coordination and integration of care and risk-sharing/cost-savings between primary care ""medical homes"", specialists, hospitals, nursing homes, wellness services, community agencies	MINIMAL education in medical school about health care reform and policy!!
1362961305	16413723	03/24/2011 16:06:26	03/24/2011 16:11:51	2	1	1						1		2	1	6	2	4	1	1	2	3	1	3	1	1	1						1		1	1	1							1
1362963612	16413723	03/24/2011 16:07:54	03/24/2011 16:11:32	3	2	1						2		3	2	2	2	4	1	4	2	1	4	1	1	3	2	1		1	1	1				1	1			1
1362967172	16413723	03/24/2011 16:10:02	03/24/2011 16:15:27	3	1	1						4		3	2	3	2	4	1	2	2	1	3	3	2	1	1			1		1				1	1							1
1362974022	16413723	03/24/2011 16:13:42	03/24/2011 16:19:35	3	1		1					3		1	1	4	2	4	1	4	2	2	3	3	3	1	5				1			1			1		1						1
1362977065	16413723	03/24/2011 16:15:55	03/24/2011 16:22:26	3	1		1					4		3	2	5	2	4	1	4	2	1	3	3	3	2	1	1		1							1					1
1362986300	16413723	03/24/2011 16:21:15	03/24/2011 16:25:23	3	1	1						3		1	1	6	2	4	1	2	2	1	3	3	1	1	5			1			1				1			1				1
1362990124	16413723	03/24/2011 16:23:36	03/24/2011 16:25:44	2	2	1						3		2	2	3	2	4	1	2	2	1	3	3	2	1	2	1					1				1		1	1
1362992689	16413723	03/24/2011 16:25:21	03/24/2011 16:31:00	2	2	1						2		1	2	2	2	4	1	2	2	2	4	4	2	1	5	1				1	1	1			1								1
1362995247	16413723	03/24/2011 16:26:51	03/24/2011 16:29:58	2	2	1						3		4	2	4	1	4	1	1	1	1	3	3	1	2	1			1	1					1	1								1
1362996036	16413723	03/24/2011 16:27:03	03/24/2011 16:31:53	3	2	1						3		5	1	6	1	4	3	2	2	1	4	4	2	1	1	1		1				1			1			1
1363005904	16413723	03/24/2011 16:32:39	03/24/2011 16:38:56	3	1	1						3		2	1	8	2	4	1	1	4	1	3	1	1	1	1			1	1			1		1										1	1	Employer based health insuracance
1363033639	16413723	03/24/2011 16:49:52	03/24/2011 16:53:15	5	1	1						4		1	1	6	1	2	1	2	1	1	4	4	4	1	5			1	1		1				1			1
1363035784	16413723	03/24/2011 16:51:27	03/24/2011 16:54:39	3	1	1						4		6	2	4	1	2	1	2	1	3	3	2	1	2	3		1				1			1		1							1
1363037676	16413723	03/24/2011 16:52:26	03/24/2011 16:57:07	3	1	1						3		6	1	4	2	4	1	2	2	1	3	3	2	1	1	1				1			1					1				1
1363059060	16413723	03/24/2011 17:05:20	03/24/2011 17:10:54	2	1	1						1		4	2	1	2	3	1	3	2	2	4	3	2	2	5	1				1					1		1					1
1363059204	16413723	03/24/2011 17:05:08	03/24/2011 17:12:30	4	1					1		3		4	1	6	2	4	1	2	2	1	1	3	3	1	1			1			1				1			1				1
1363061385	16413723	03/24/2011 17:06:39	03/24/2011 17:11:01	3	2	1						2		4	1	6	1	3	1	2	2	1	4	3	2	1	5	1								1	1		1								1	The use of fee-for-service model as the mechanism to pay physicians -- outdated!	Thank you for creating this survey! I hope it is of some use to policymakers.
1363065844	16413723	03/24/2011 17:09:13	03/24/2011 17:13:04	4	1	1						3		1	2	7	2	4	1	2	2	1	3	3	2	1	5					1	1	1			1			1
1363071688	16413723	03/24/2011 17:12:47	03/24/2011 17:18:34	3	1						1	3		3	1	8	2	4	1	1	2	1	2	1	1	2	1				1	1				1				1	1
1363078887	16413723	03/24/2011 17:17:03	03/24/2011 17:20:46	3	1	1						3		4	2	7	2	4	1	2	1	2	3	3	3	2	1	1		1		1	1
1363092210	16413723	03/24/2011 17:24:31	03/24/2011 17:27:34	3	2		1					4		3	1	3	2	4	1	2	2	1	4	3	2	2	1	1	1			1		1	1														interesting study, please distribute the results when you get them!
1363099602	16413723	03/24/2011 17:28:59	03/24/2011 17:35:47	2	1		1					3		2	2	1	2	4	1	2	1	1	3	3	2	1	1					1	1		1	1								1
1363115305	16413723	03/24/2011 17:37:39	03/24/2011 17:43:03	2	2		1					2		1	2	8	2	3	1	4	2	1	4	3	3	2	1	1	1					1		1								1
1363132885	16413723	03/24/2011 17:47:42	03/24/2011 17:52:37	3	1	1						2		2	2	7	2	4	1	1	1	1	3	3	2	2	1				1			1		1	1									1
1363157364	16413723	03/24/2011 18:01:43	03/24/2011 18:05:12	3	2	1						3		1	2	3	2	4	1	4	3	1	3	3	2	2	5					1	1				1				1			1
1363161160	16413723	03/24/2011 18:04:06	03/24/2011 18:09:39	3	1	1						1		2	1	7	1	4	1	2	1	2	3	3	2	2	1		1			1		1			1										1	For-profit insurance. Managed health care is a different issue.	I would favor limiting reimbursement and the ability to repay student loans if that would help expand access to basic health care for those currently lacking such care - this is poorly written
1363252048	16413723	03/24/2011 18:56:51	03/24/2011 19:00:03	3	1	1						3		4	2	5	2	4	1	2	2	3	4	3	3	2	1	1				1					1
1363254973	16413723	03/24/2011 18:58:37	03/24/2011 19:01:48	3	1					1		2		3	2	7	2	4	1	2	2	4	3	4	1	2	5	1		1		1								1				1
1363290573	16413723	03/24/2011 19:11:56	03/24/2011 19:27:25	3	2	1						4		7	2	8	2	4	1	4	2	1	3	3	3	2	1			1	1	1	1	1		1								1
1363301536	16413723	03/24/2011 19:25:49	03/24/2011 19:53:18	2	1	1						1		7	2	3	2	4	1	4	2	4	3	2	2	2	1			1		1		1		1								1
1363305711	16413723	03/24/2011 19:28:16	03/24/2011 19:32:00	2	2			1				1		4	2	5	2	4	1	4	2	1	3	3	2	1	1	1		1	1										1	1
1363307419	16413723	03/24/2011 19:29:25	03/24/2011 19:33:30	2	1		1					1		2	2	4	2	4	1	2	2	1	3	4	3	1	1				1			1			1							1	1
1363319400	16413723	03/24/2011 19:36:47	03/24/2011 19:40:09	3	1		1					1		6	1	5	2	4	1	4	2	1	3	3	2	3	5	1	1			1	1				1
1363325823	16413723	03/24/2011 19:40:42	03/24/2011 19:59:22	3	2	1		1				1		4	2	3	2	4	1	2	2	1	2	3	1	1	1	1				1					1		1		1
1363329506	16413723	03/24/2011 19:38:34	03/24/2011 19:50:59	3	1	1	1					4		1	2	3	1	4	1	4	1	1	4	3	3	1	1	1				1								1				1	1
1363337841	16413723	03/24/2011 19:48:07	03/24/2011 19:58:46	4	2	1						1		7	1	8	2	4	1	2	2	1	3	1	1	1	5	1						1									1	1	1				I think it is absurd that we are the only country in the world that does not use cost-effectiveness to determine which treatments will be offered to patients. This should be done before limiting reimbursements as a measure for reducing spending.
1363342877	16413723	03/24/2011 19:51:25	03/24/2011 19:56:05	3	1	1						4		1	2	4	1	4	1	1	1	1	2	3	2	1	1						1	1		1	1		1
1363345444	16413723	03/24/2011 19:53:13	03/24/2011 19:56:57	3	2	1						4		1	2	1	2	4	1	1	1	1	4	3	2	2	1			1	1				1		1		1										These questions are very vaguely worded in some cases, particularly the one about limiting reimbursement and the ability to pay student loans...unclear if that was saying it would limit the ability to pay student loans or grant the ability to pay student loans...
1363358153	16413723	03/24/2011 20:01:17	03/24/2011 20:03:54	3	2	1						4		1	2	5	2	4	1	4	2	1	4	4	3	2	4			1		1					1		1						1
1363359503	16413723	03/24/2011 19:58:08	03/24/2011 20:25:11	2	1		1					1		7	1	3	2	4	1	2	1	1	4	3	2	1	1	1					1			1	1		1
1363361896	16413723	03/24/2011 20:03:17	03/24/2011 20:07:13	3	1	1						4		3	2	5	1	4	1	2	2	1	2	3	2	1	1			1	1							1		1	1
1363376104	16413723	03/24/2011 20:12:48	03/24/2011 20:15:17	2	1		1					1		2	2	4	2	4	1	1	3	4	1	1	1	3	5			1				1	1			1					1
1363383015	16413723	03/24/2011 20:16:55	03/24/2011 20:21:12	3	2	1						3		1	2	4	2	4	1	4	1	1	3	4	2	1	1		1				1				1			1				1
1363403906	16413723	03/24/2011 20:29:57	03/24/2011 20:35:03	4	2	1						4		1	1	5	1	4	1	2	2	1	4	3	2	2	1					1			1		1			1				1
1363404939	16413723	03/24/2011 20:31:01	03/24/2011 20:35:35	3	2		1					2		1	1	3	2	4	1	2	2	1	4	3	3	2	1	1		1		1	1				1
1363413495	16413723	03/24/2011 20:36:41	03/24/2011 20:45:23	3	2	1						2		1	2	7	2	4	1	2	2	2	4	3	2	2	1					1	1			1	1			1
1363425261	16413723	03/24/2011 20:40:41	03/24/2011 20:49:27	3	1	1	1					2		3	2	5	1	3	1	2	1	2	3	3	3	2	1	1		1		1										1			1
1363498235	16413723	03/24/2011 21:41:40	03/24/2011 21:45:15	3	1	1						4		4	2	7	2	4	1	2	1	2	3	2	2	2	1							1		1	1					1		1
1363504909	16413723	03/24/2011 21:47:15	03/24/2011 21:50:50	2	2	1						1		3	2	6	2	4	1	2	2	1	4	4	4	1	5	1									1		1	1				1
1363516918	16413723	03/24/2011 21:57:01	03/25/2011 18:16:55	3	2	1	1					3		4	2	7	2	4	1	2	3	1	2	3	1	2	1			1	1					1			1		1
1363519765	16413723	03/24/2011 22:00:03	03/24/2011 22:03:48	3	2	1						1		2	1	6	1	4	3	2	2	3	4	3	4	2	5	1								1	1		1					1
1363529927	16413723	03/24/2011 22:09:10	03/24/2011 22:18:00	3	2	1						2		3	1	8	2	4	1	2	2	2	3	2	1	2	1					1				1	1		1				1
1363532366	16413723	03/24/2011 22:11:44	03/24/2011 22:17:50	3	2	1						3		4	2	1	2	4	1	2	2	1	4	3	2	2	3	1	1			1					1					1
1363534913	16413723	03/24/2011 22:14:14	03/24/2011 22:21:15	2	1	1						2		4	2	6	2	3	1	4	2	1	4	4	4	3	1		1	1						1			1	1
1363553264	16413723	03/24/2011 22:30:33	03/24/2011 22:41:59	3	1		1					6		4	1	1	1	5	1	2	2	2	3	4	4	1	4		1			1						1		1					1				i dont have medical school email address as i am foreign medical graduate. i have ecfmg account - 07645005 , you can cross check veracity of my being medical graduate. i have been sincere to provide my opinions in survey. i request you to consider my email address valid and allow it to be in the 100 $ gift certificate draw. thank you.
1363560281	16413723	03/24/2011 22:38:42	03/24/2011 22:55:44	3	1	1						4		2	2	8	2	4	1	4	3	2	2	3	1	2	1							1	1					1				1			1	We need to help individuals take individual responsibility for their health rather than pass the buck to the government or some other provider of social programs. We need to rehabilitate this attitude of entitlement.
1363574920	16413723	03/24/2011 22:52:04	03/24/2011 22:56:13	3	1	1						4		3	2	7	2	4	1	2	2	1	4	3	2	1	1			1		1				1				1				1
1363584078	16413723	03/24/2011 23:03:09	03/24/2011 23:09:16	3	2	1						4		1	1	6	1	4	1	2	2	1	4	3	2	3	5	1		1			1	1			1			1				1	1				Insurance companies dictating what physicians can and cannot do for their patients undermines our years of training, what are we trained for if we are going to be denied what the patient need to recieve adequate care
1363591416	16413723	03/24/2011 23:11:22	03/24/2011 23:18:01	5	1	1						4		3	1	7	1	4	1	1	2	2	2	3	1	1	1	1							1		1							1	1
1363592200	16413723	03/24/2011 23:11:37	03/24/2011 23:19:25	5	1	1						3		1	2	2	1	4	1	4	2	2	3	3	3	1	4	1				1					1							1
1363593031	16413723	03/24/2011 23:13:11	03/24/2011 23:19:12	3	1	1						2		7	1	4	1	4	1	1	1	3	3	3	3	1	5	1	1	1		1	1				1		1	1
1363593149	16413723	03/24/2011 23:13:16	03/24/2011 23:17:43	3	2	1						2		3	2	2	1	4	1	2	2	1	3	4	2	2	5	1				1	1						1					1
1363594123	16413723	03/24/2011 23:14:28	03/24/2011 23:19:28	5	2	1						1		5	2	5	2	1	1	1	4	1	4	4	1	3	1							1			1							1			1	The monopoly created from and by insurance companies as well as practicing according to what you can bill insurance for reimbursement.	Thank you.
1363594808	16413723	03/24/2011 23:15:07	03/24/2011 23:17:59	2	1	1						2		2	2	1	1	4	1	2	3	3	2	1	1	3	2			1		1	1	1								1
1363595308	16413723	03/24/2011 23:15:54	03/24/2011 23:18:25	2	1	1						2		4	2	7	2	4	1	2	1	2	2	2	2	2	1		1	1				1		1	1
1363595416	16413723	03/24/2011 23:15:51	03/24/2011 23:21:01	3	1	1						2		5	1	6	2	4	1	2	3	2	4	2	1	2	3			1	1		1			1									1
1363595734	16413723	03/24/2011 23:16:21	03/24/2011 23:21:43	4	2	1						2		1	2	2	2	3	3	2	2	2	4	4	1	2	1	1				1		1			1							1
1363595970	16413723	03/24/2011 23:16:01	03/24/2011 23:22:43	2	1	1						1		3	1	6	2	1	1	2	1	1	4	1	1	2	2		1	1	1		1								1
1363596157	16413723	03/24/2011 23:16:46	03/24/2011 23:20:25	3	1	1						2		7	2	7	2	4	1	2	3	1	3	3	3	2	1
1363596781	16413723	03/24/2011 23:17:33	03/24/2011 23:22:04	3	2	1						3		1	1	6	2	1	1	4	3	4	4	1	1	3	5			1		1	1	1									1	1	1
1363596834	16413723	03/24/2011 23:17:38	03/24/2011 23:25:47	2	1	1					1	2		1	1	6	2	4	1	2	3	1	2	2	2	1	1				1	1	1											1	1
1363596962	16413723	03/24/2011 23:17:17	03/24/2011 23:20:35	3	2	1						2		1	2	4	2	3	1	2	1	2	3	2	2	1	4		1	1	1	1					1
1363597140	16413723	03/24/2011 23:18:03	03/24/2011 23:21:45	3	2	1						7	MD/PhD student - 3rd year	6	2	2	1	4	1	3	1	1	2	3	2	1	5				1	1				1	1		1
1363597148	16413723	03/24/2011 23:17:48	03/24/2011 23:22:23	3	1	1						3		1	1	1	2	4	1	1	2	1	2	3	4	1	1		1			1				1	1					1
1363597915	16413723	03/24/2011 23:18:34	03/24/2011 23:22:56	4	1	1						4		7	1	1	1	4	1	2	1	1	3	3	1	1	1		1	1			1	1		1								1
1363598124	16413723	03/24/2011 23:19:00	03/24/2011 23:23:15	3	2		1					2		1	1	7	2	4	1	1	1	1	4	3	4	2	4			1		1				1						1		1
1363598147	16413723	03/24/2011 23:19:05	03/24/2011 23:23:29	4	2	1						2		1	1	7	2	1	1	1	2	3	3	3	3	3	1			1		1	1				1			1
1363598593	16413723	03/24/2011 23:19:35	03/24/2011 23:25:23	3	2	1						2		1	1	4	2	4	1	1	2	1	4	4	1	2	1	1		1	1	1				1
1363599939	16413723	03/24/2011 23:20:43	03/24/2011 23:25:33	3	2			1				2		1	2	3	2	1	1	1	2	3	4	3	2	3	1	1			1	1	1									1
1363600327	16413723	03/24/2011 23:21:41	03/24/2011 23:28:34	4	1	1						2		7	1	6	1	3	1	2	2	1	4	4	4	2	5				1	1					1		1					1
1363601539	16413723	03/24/2011 23:22:40	03/24/2011 23:27:49	2	2	1						1		1	1	5	2	2	1	4	2	2	4	3	3	1	3			1	1								1					1	1
1363601855	16413723	03/24/2011 23:23:30	03/24/2011 23:30:05	3	1		1					1		1	1	6	2	4	1	1	2	1	3	3	1	1	1			1							1					1					1	inefficient finances and overhead at hospitals (associated with high costs); federal law requiring most people to have medical insurance, but not regulating and overseeing the insurance market.
1363603511	16413723	03/24/2011 23:25:15	03/24/2011 23:28:41	3	2	1						1		1	2	6	1	4	1	2	2	1	4	4	3	3	5	1		1									1	1					1
1363603902	16413723	03/24/2011 23:25:46	03/25/2011 00:01:05	3	2	1						3		1	2	2	1	4	1	2	2	1	4	4	1	1	5		1						1	1				1		1							The issue in healthcare from the physician perspective is excessive waste. We keep pts in the hospital for far longer than necessary because they don't have reliable follow up. There're 5 specialists working on 1 patient with no communication, the nurses change every 8 hours with no communication, and the patient's stay is prolonged due to poor design. Pts come in with ridiculous complaints that …
1363604834	16413723	03/24/2011 23:26:52	03/24/2011 23:30:36	3	2	1						4		1	2	3	1	4	1	1	2	2	3	3	2	2	1			1		1		1		1	1
1363605188	16413723	03/24/2011 23:27:14	03/24/2011 23:33:29	2	2	1						1		7	1	7	2	3	1	4	2	2	3	2	2	3	1			1				1		1	1									1
1363605518	16413723	03/24/2011 23:27:42	03/24/2011 23:34:46	2	2	1						2		1	2	4	2	2	1	1	1	1	3	2	2	2	1				1					1			1	1							1	culture where people do not take responsibility for their bodies or health/ cultural suspicion that doctors are only performing tests or prescribing medications to make money causes people to avoid or doubt medical care
1363607361	16413723	03/24/2011 23:13:42	03/24/2011 23:35:55	3	2	1						1		2	2	6	1	4	1	2	2	1	3	4	4	1	1	1	1			1		1										1
1363609739	16413723	03/24/2011 23:32:44	03/24/2011 23:38:45	4	1	1						7	Combined degree program - PhD year 1 (completed MS1 and MS2)	7	1	2	2	4	1	2	2	2	3	4	4	1	5	1						1			1		1	1									I found the wording of some of your questions a bit ambiguous - particularly the 'cost-effectiveness' question. _Monetary_ costs? _Morbidity_ costs? To who? Very different answers.
1363612747	16413723	03/24/2011 23:36:04	03/24/2011 23:40:51	3	2	1						4		4	2	6	2	1	1	2	3	1	3	2	2	2	1						1				1	1					1		1
1363616119	16413723	03/24/2011 23:40:02	03/24/2011 23:45:07	3	1	1						3		3	1	6	2	1	1	1	3	1	3	2	4	3	1			1	1					1								1	1				the limiting reimbursment questions were poorly worded yet the concept was important.
1363619076	16413723	03/24/2011 23:43:32	03/24/2011 23:56:15	3	2	1						3		2	2	5	2	1	1	2	1	1	4	3	2	2	1			1		1				1					1		1
1363620199	16413723	03/24/2011 23:44:46	03/24/2011 23:47:51	3	1		1					1		7	2	5	1	4	1	2	4	4	3	2	2	2	1					1				1	1			1					1
1363623925	16413723	03/24/2011 23:48:52	03/24/2011 23:53:55	2	2	1						2		4	1	6	2	1	1	4	1	1	4	3	2	3	1		1	1	1		1				1
1363625486	16413723	03/24/2011 23:50:17	03/24/2011 23:54:38	3	1	1						4		2	1	1	1	4	1	3	3	2	4	2	3	2	5					1	1			1								1			1	Unregulated use of ""natural"" substances	Some of your questions are difficult to interpret.
1363633492	16413723	03/25/2011 00:00:05	03/25/2011 00:08:41	2	2	1						2		3	2	6	1	4	1	2	3	2	2	3	2	2	1			1		1					1		1			1
1363633760	16413723	03/24/2011 23:59:52	03/25/2011 00:11:19	3	1	1						4		3	2	4	1	4	1	4	1	2	3	3	2	2	1		1				1	1		1				1
1363635521	16413723	03/25/2011 00:01:35	03/25/2011 00:30:06
1363636523	16413723	03/25/2011 00:03:37	03/25/2011 00:07:09	3	2	1						7	Between 3rd and 4th year, getting my MPH degree	1	2	8	1	4	1	4	2	1	4	3	1	1	2	1		1					1		1			1
1363639883	16413723	03/25/2011 00:08:03	03/25/2011 00:12:53	2	1	1						1		1	2	7	2	3	1	2	2	1	3	1	2	3	1			1		1		1	1	1
1363641675	16413723	03/25/2011 00:10:12	03/25/2011 00:14:40	2	1	1						2		3	1	1	2	2	1	2	1	1	3	1	1	2	3		1	1	1					1				1
1363643372	16413723	03/25/2011 00:12:24	03/25/2011 00:19:13	3	2		1					4		4	1	3	1	2	1	2	1	2	4	4	3	3	5	1				1		1						1					1
1363643641	16413723	03/25/2011 00:12:38	03/25/2011 00:16:52	3	2	1						3		1	1	7	2	3	1	4	1	2	3	2	1	2	1	1		1		1				1	1
1363643654	16413723	03/25/2011 00:12:39	03/25/2011 00:16:57	3	2	1						3		3	2	7	2	3	3	2	2	4	4	3	2	1	5			1		1							1	1				1
1363643661	16413723	03/25/2011 00:12:42	03/25/2011 00:18:39	2	2	1						2		1	2	6	2	3	1	2	3	1	3	2	1	2	2				1	1				1	1					1
1363644464	16413723	03/25/2011 00:02:53	03/25/2011 00:35:57	3	2	1						4		1	1	7	2	1	1	1	3	1	3	3	1	3	2			1		1	1				1								1
1363644999	16413723	03/25/2011 00:14:31	03/25/2011 00:17:25	3	1	1						3		1	2	7	2	3	1	2	2	1	4	4	4	1	5	1				1					1			1					1
1363645008	16413723	03/25/2011 00:14:26	03/25/2011 00:20:16	2	1	1						2		3	2	6	2	3	1	2	1	2	1	1	1	3	3		1	1			1								1					1
1363645146	16413723	03/25/2011 00:14:23	03/25/2011 00:28:26	2	2	1						1		7	2	6	2	4	1	2	2	1	2	2	2	2	1			1				1					1	1		1
1363645423	16413723	03/25/2011 00:14:42	03/25/2011 00:19:41	2	2	1	1					2		7	1	7	2	3	1	2	1	1	4	3	3	2	1			1	1			1		1				1
1363645733	16413723	03/25/2011 00:15:26	03/25/2011 00:19:38	2	2	1						2		4	2	1	2	3	1	4	3	2	2	2	2	1	1		1	1	1						1							1
1363647694	16413723	03/25/2011 00:17:52	03/25/2011 00:21:15	3	1	1						3		3	2	7	2	3	1	2	3	4	1	2	1	3	5							1	1	1									1	1
1363647884	16413723	03/25/2011 00:18:04	03/25/2011 00:23:50	3	2	1						1		3	1	6	2	1	1	1	3	1	3	2	1	2	1			1		1	1			1									1
1363648594	16413723	03/25/2011 00:19:01	03/25/2011 00:22:20	3	2	1						4		3	1	3	2	3	1	1	1	3	2	3	2	2	4			1			1									1	1	1
1363648623	16413723	03/25/2011 00:19:01	03/25/2011 00:24:16	2	2	1						1		1	1	6	2	3	3	4	1	1	4	3	2	2	2	1		1		1					1							1
1363649360	16413723	03/25/2011 00:20:03	03/25/2011 00:29:29	3	1	1						3		1	1	7	2	3	1	1	3	4	1	3	3	3	5						1			1	1						1		1				My beliefs, with regard to medical polcy, center not necessarily on what should be done, (per se), but mostly on who should implement them. The federal government is necessary, but has a definite limited scope of responsibility constitutionally.
1363649526	16413723	03/25/2011 00:20:20	03/25/2011 00:25:08	3	2	1						3		1	1	7	2	3	1	1	2	1	4	4	2	2	5			1		1	1						1	1
1363649679	16413723	03/25/2011 00:20:26	03/25/2011 00:23:29	2	2	1						1		1	1	7	2	3	1	4	2	1	3	3	2	3	3	1		1									1			1			1
1363651075	16413723	03/25/2011 00:22:14	03/25/2011 00:27:20	4	2		1					2		1	2	3	2	3	1	1	2	1	3	3	4	2	3	1		1	1	1							1								1	Mental Health Advocacy
1363651602	16413723	03/25/2011 00:22:56	03/25/2011 00:27:25	3	1	1						4		3	2	6	2	3	1	1	2	2	3	3	1	2	1		1	1						1				1		1
1363652556	16413723	03/25/2011 00:24:05	03/25/2011 00:27:33	3	2	1						2		2	1	8	2	3	1	1	2	1	1	1	1	3	5			1			1	1		1				1
1363653741	16413723	03/25/2011 00:25:40	03/25/2011 00:30:02	2	1	1						1		7	2	5	2	3	1	4	1	1	3	3	2	2	1	1		1		1								1					1
1363654568	16413723	03/25/2011 00:26:47	03/25/2011 00:29:32	2	1	1						1		4	1	8	2	3	1	2	1	2	3	2	1	1	2	1		1		1				1								1
1363655305	16413723	03/25/2011 00:27:19	03/25/2011 00:34:12	3	1	1						1		2	2	4	2	3	1	2	1	2	2	1	1	1	1		1					1			1				1			1
1363655853	16413723	03/25/2011 00:28:24	03/25/2011 00:34:31	4	1	1						1		3	2	3	2	3	1	2	1	1	1	1	2	2	1		1	1				1		1										1
1363656556	16413723	03/25/2011 00:29:16	03/25/2011 00:32:14	4	1	1						2		1	2	5	1	4	1	4	1	2	3	2	2	2	1			1				1									1	1		1
1363658104	16413723	03/25/2011 00:31:21	03/25/2011 00:41:31	4	1	1						2		6	2	5	2	3	1	1	1	1	3	2	1	2	1		1					1			1			1				1					The increasing price of medical school is a problem, but not a public health issue. I would be happy to provide some free care to patients, but after dedicating many years and a lot of money toward my education I do not feel it is appropriate for physicians to fear living in poverty due to students loans and providing free medical care.
1363658337	16413723	03/25/2011 00:31:22	03/25/2011 00:34:28	3	2		1					3		2	1	8	2	4	1	1	2	2	2	2	3	2	1	1	1							1		1	1	1	1	1
1363658863	16413723	03/25/2011 00:32:01	03/25/2011 00:36:52	2	2	1						1		3	2	1	2	3	1	1	1	2	3	2	3	2	4				1								1	1		1
1363658890	16413723	03/25/2011 00:32:25	03/25/2011 00:36:00	5	2	1				1		3		4	1	7	1	4	1	2	2	1	2	3	1	3	1					1				1	1		1	1
1363659228	16413723	03/25/2011 00:33:00	03/25/2011 00:38:32	3	1						1	3		1	1	5	2	3	1	2	4	1	1	1	1	1	5						1	1		1				1					1				limit entitlements or our economy will be destroyed.
1363659509	16413723	03/25/2011 00:31:41	03/25/2011 00:40:36	2	2	1						2		7	1	7	1	3	1	4	2	2	3	3	1	2	2		1	1			1			1								1
1363659778	16413723	03/25/2011 00:33:40	03/25/2011 00:42:15	3	2	1						4		1	1	5	2	3	1	4	3	1	3	2	1	2	1		1	1	1	1	1			1						1
1363660363	16413723	03/25/2011 00:34:36	03/25/2011 00:38:55	2	1	1				1		3		1	1	2	2	3	1	1	4	1	3	1	1	3	5				1		1						1			1		1
1363661101	16413723	03/25/2011 00:35:29	03/25/2011 00:38:56	3	2	1						2		3	1	7	1	3	1	1	3	3	2	1	1	3	1			1	1		1			1		1
1363661345	16413723	03/25/2011 00:35:56	03/25/2011 00:38:12	2	2	1						2		1	2	6	2	3	1	4	1	2	3	2	3	1	1			1	1	1										1
1363661547	16413723	03/25/2011 00:36:11	03/25/2011 00:41:40	2	2	1						1		1	1	6	2	1	1	4	4	1	1	1	1	3	5		1	1	1					1			1					1
1363662236	16413723	03/25/2011 00:37:05	03/25/2011 00:54:22	2	2		1					1		2	2	8	2	3	1	2	1	1	3	2	2	2	4			1	1					1	1					1							I strongly feel that in order to even have a healthcare reform to provide care to a greater population, medical malpractice problems need to be addressed first, which will cut down the cost of care as well as make the doctor more willing to treat more patients.
1363662725	16413723	03/25/2011 00:37:37	03/25/2011 00:43:29	2	1	1						2		1	2	5	2	3	1	3	2	2	4	3	2	2	1			1		1	1			1				1
1363663468	16413723	03/25/2011 00:37:56	03/25/2011 00:45:53	3	1	1						1		1	2	5	2	3	1	1	4	2	3	3	2	2	1									1	1			1	1				1
1363664111	16413723	03/25/2011 00:33:43	03/25/2011 00:43:13	2	2			1				4		1	1	6	2	3	1	1	3	1	3	4	1	1	2		1			1	1				1		1
1363664309	16413723	03/25/2011 00:37:04	03/25/2011 00:43:21	2	2	1						2		3	1	6	2	4	1	2	3	2	3	2	1	2	1		1			1		1		1		1						1
1363664586	16413723	03/25/2011 00:39:59	03/25/2011 00:44:32	3	1	1						1		3	1	6	2	3	1	4	3	2	3	1	1	1	1			1	1		1	1		1
1363666335	16413723	03/25/2011 00:41:55	03/25/2011 00:48:49	4	1	1						1		1	2	6	2	4	1	1	2	1	1	4	3	1	5	1		1							1			1						1
1363666683	16413723	03/25/2011 00:42:39	03/25/2011 00:58:41	2	2	1						1		3	2	3	2	3	1	1	2	2	4	2	3	2	1		1	1	1				1					1
1363666904	16413723	03/25/2011 00:34:37	03/25/2011 00:47:32	5	2						1	4		1	2	3	2	4	1	1	1	2	2	4	3	1	5					1	1	1			1
1363667248	16413723	03/25/2011 00:43:21	03/25/2011 00:48:34	4	1	1						2		2	1	7	2	3	1	1	1	2	2	2	1	1	5		1	1	1					1										1
1363667255	16413723	03/25/2011 00:40:10	03/25/2011 00:52:25	3	2	1						4		3	2	6	1	4	1	2	2	4	4	3	1	1	1			1			1			1	1			1									On the question about moral objection, there should be an option between moderate and no moral objection like ""some moral objection
1363668141	16413723	03/25/2011 00:44:35	03/25/2011 00:47:54	2	2	1						1		3	1	7	2	3	1	4	1	2	2	1	1	2	1			1	1					1	1									1
1363668984	16413723	03/25/2011 00:45:50	03/25/2011 00:49:44	2	2	1						2		1	2	7	2	3	1	1	1	1	4	2	4	2	1			1		1					1			1		1							kathleenhe@pcom.edu
1363669044	16413723	03/25/2011 00:46:00	03/25/2011 00:49:22	3	1	1						2		1	1	6	2	4	1	4	2	1	3	3	4	2	1	1		1	1			1		1
1363669645	16413723	03/25/2011 00:46:47	03/25/2011 00:50:13	3	1	1						1		1	2	7	2	2	1	3	4	4	1	1	1	1	5		1				1	1		1										1
1363670231	16413723	03/25/2011 00:47:21	03/25/2011 00:53:45	4	1		1					2		3	1	6	2	4	1	4	1	1	3	2	1	2	5			1	1						1			1						1
1363671801	16413723	03/25/2011 00:49:28	03/25/2011 01:14:54	2	1	1						1		2	2	5	2	3	1	4	1	3	4	3	3	2	1			1		1				1	1		1
1363672728	16413723	03/25/2011 00:50:47	03/25/2011 00:54:45	3	1	1						1		1	1	6	2	2	1	2	1	1	3	1	1	3	1
1363673963	16413723	03/25/2011 00:52:24	03/25/2011 00:56:11	2	2	1						1		1	2	5	2	4	1	2	1	1	3	2	1	2	2			1			1			1						1	1
1363673982	16413723	03/25/2011 00:52:25	03/25/2011 00:56:02	3	2		1					1		1	2	7	2	3	1	2	1	2	3	3	1	2	1			1	1			1			1					1
1363674199	16413723	03/25/2011 00:52:31	03/25/2011 00:59:55	2	2	1						1		7	2	6	1	3	1	4	2	2	4	4	4	1	5					1				1	1			1				1
1363675098	16413723	03/25/2011 00:53:46	03/25/2011 01:02:36	3	1	1						2		7	1	7	2	4	1	4	3	1	2	2	1	2	5			1	1		1			1				1
1363675645	16413723	03/25/2011 00:46:07	03/25/2011 02:03:45	3	2	1						4		4	1	8	2	3	1	4	3	2	2	4	1	3	1			1			1	1		1	1
1363675727	16413723	03/25/2011 00:54:46	03/25/2011 00:59:33	3	1	1						3		1	1	6	2	4	1	1	1	1	1	2	1	1	5	1	1		1										1	1
1363676569	16413723	03/25/2011 00:55:47	03/25/2011 01:02:25	2	1	1						1		2	1	6	1	3	1	1	1	3	2	1	2	1	1				1	1	1				1							1
1363677294	16413723	03/25/2011 00:56:38	03/25/2011 01:02:36	3	1	1						3		2	1	6	2	4	1	4	1	3	3	2	2	2	1			1		1	1			1				1						1
1363678027	16413723	03/25/2011 00:57:48	03/25/2011 01:01:45	3	2	1						4		4	2	7	2	4	1	2	1	1	4	2	2	2	1			1					1	1	1							1
1363679826	16413723	03/25/2011 00:59:35	03/25/2011 01:07:11	4	1	1						2		1	1	7	2	4	1	2	1	4	3	2	1	3	1		1	1	1					1										1
1363680419	16413723	03/25/2011 01:01:10	03/25/2011 01:06:19	3	2	1						1		1	2	6	1	2	1	4	2	2	3	3	1	2	1	1	1	1	1		1
1363680683	16413723	03/25/2011 01:01:36	03/25/2011 01:04:48	3	1	1						4		1	2	2	2	3	1	3	1	3	3	2	2	2	3	1	1			1	1
1363681452	16413723	03/25/2011 01:02:31	03/25/2011 01:13:53	5	2	1						4		1	2	1	2	3	1	4	3	1	2	1	1	3	1				1			1	1					1						1			Obamacare must be repealed it will cost the US more than we can afford, it is not sustainable.
1363682204	16413723	03/25/2011 01:03:15	03/25/2011 01:06:57	2	1	1						1		1	2	6	2	3	1	1	2	1	4	4	4	2	5	1						1	1		1			1				1
1363683006	16413723	03/25/2011 01:04:55	03/25/2011 01:07:19	3	1	1						1		1	1	5	2	4	1	4	2	1	4	3	2	2	1
1363683293	16413723	03/25/2011 01:05:07	03/25/2011 01:14:07	5	1	1						2		3	1	8	2	4	1	1	2	2	3	3	1	3	2		1	1	1			1												1			I believe that a majority of reimbursement issues stem directly from problems with Medicare/Medicaid reimbursement, as most (if not all) private health insurance companies base their reimbursement amounts on the Medicare levels. Especially with continuous cuts across the board. Yet, due to frivolous litigation practices by attorneys, costs (malpractice, etc) continue to rise---all the while, stan…
1363683962	16413723	03/25/2011 01:06:13	03/25/2011 01:15:15	3	1	1						1		1	1	7	2	4	1	1	3	2	3	1	3	1	3		1			1	1				1									1
1363684196	16413723	03/25/2011 01:06:22	03/25/2011 01:11:54	3	2	1						2		3	1	5	2	3	1	4	3	3	3	2	1	3	5			1			1			1			1					1
1363685349	16413723	03/25/2011 01:08:06	03/25/2011 01:10:51	3	2	1						4		1	2	7	2	4	1	1	1	1	4	3	2	2	5	1					1				1		1						1
1363685770	16413723	03/25/2011 01:08:42	03/25/2011 01:14:05	4	2					1		3		1	1	8	2	4	1	2	2	3	4	3	1	3	1	1		1	1						1	1											interesting survey!
1363689278	16413723	03/25/2011 01:13:30	03/25/2011 01:19:48	2	1	1						1		3	1	6	2	3	1	1	3	1	3	1	3	2	1		1	1	1			1		1													While I don't think you will find a physician that does not wish to help people. I feel some of these questions failed to address the realities of practice. Specifically treating someone who is uninsured/limited reimbursment, and still expecting to maintaining overhead &amp; production expectations.
1363690169	16413723	03/25/2011 01:14:41	03/25/2011 01:28:14	3	2	1						2		1	1	1	2	4	1	3	3	1	4	1	4	3	1		1				1		1						1					1			A universal health care system constructed by politicians rather than health care professionals and funded by a government that is severely in debt is asinine. It will decrease the quality of health care for everyone. Recent changes in USPSTF recommendations are simply a foreshadowing of the decline to ensue if nationalized health care becomes a reality.
1363690392	16413723	03/25/2011 01:14:54	03/25/2011 01:18:52	3	2	1						4		4	2	7	2	3	1	1	1	2	2	2	4	1	1			1			1	1
1363690418	16413723	03/25/2011 01:14:47	03/25/2011 01:19:23	4	2	1						1		3	2	8	2	3	1	2	2	1	4	4	4	2	2	1		1		1				1				1
1363690655	16413723	03/25/2011 01:15:15	03/25/2011 01:22:54	3	2		1					3		4	2	7	2	2	1	4	2	1	3	3	3	2	2	1		1		1				1						1
1363691632	16413723	03/25/2011 01:16:32	03/25/2011 01:29:22	3	1	1						3		1	1	3	2	4	1	2	2	1	3	3	3	2	5				1		1			1				1				1	1				There needs to be a better way to administer Emergency Medicine. The ER is abused excessively and as more people become insured, it may help a little, but only a little. There needs to be a way to cut back on the misuse that is happening. I do not know how to do this, as it is not easy to distinguish an actually emergency from one that is not 100% of the time. Again, I do not know of a way to acc…
1363692232	16413723	03/25/2011 01:17:41	03/25/2011 01:21:55	3	2	1						3		3	2	7	1	3	1	2	1	2	3	3	3	3	5			1	1		1				1	1
1363692739	16413723	03/25/2011 01:18:05	03/25/2011 01:22:44	2	2	1						2		6	1	8	2	4	1	2	3	1	3	3	3	2	1
1363693133	16413723	03/25/2011 01:18:48	03/25/2011 01:25:49	2	2	1						2		4	1	6	1	3	1	2	1	2	4	3	3	1	1			1	1				1			1		1
1363693386	16413723	03/25/2011 01:19:00	03/25/2011 01:27:00	2	2	1						1		1	1	7	2	2	1	4	3	2	3	2	2	2	5				1		1			1									1	1
1363693933	16413723	03/25/2011 01:20:08	03/25/2011 01:25:28	2	2	1						2		7	2	5	2	3	1	2	3	3	3	2	2	2	1	1		1	1	1														1
1363694091	16413723	03/25/2011 01:20:06	03/25/2011 01:29:51	3	1	1						2		3	1	8	2	4	1	2	1	1	4	3	1	3	5		1	1	1			1								1
1363694625	16413723	03/25/2011 01:20:38	03/25/2011 01:38:12	4	2	1						4		3	1	7	2	4	1	2	1	1	2	3	1	2	5	1		1														1			1	Medical hubris and the replacement of critical thinking skill with algorithms and inappropriate proxy outcome measures.	I feel that the question regarding limiting reimbursement and the ability to repay student loans if that would help expand access to basic health care for those currently lacking such care is completely inappropriate and offensive. Please do not try to say that I am not doing enough to contribute to society by becoming a doctor and I am to make additional sacrifices. This is not a direct trade-of…
1363695765	16413723	03/25/2011 01:22:47	03/25/2011 01:31:47	2	1	1						1		2	2	5	2	4	1	2	3	1	2	3	3	1	1			1	1			1						1	1
1363696476	16413723	03/25/2011 01:23:45	03/25/2011 01:28:07	3	2						1	1		3	1	6	2	3	1	1	3	1	1	1	1	2	5			1	1				1	1						1
1363698058	16413723	03/25/2011 01:26:13	03/25/2011 01:31:04	3	1	1						4		1	2	4	2	3	1	1	1	1	4	4	3	2	1		1		1	1	1					1
1363699555	16413723	03/25/2011 01:28:19	03/25/2011 01:40:28	4	1	1						1		1	1	7	2	4	3	1	2	1	3	3	2	1	2		1	1				1			1			1
1363699579	16413723	03/25/2011 01:28:21	03/25/2011 01:37:48	3	2	1						1		4	1	6	2	3	1	2	1	1	4	3	2	2	2		1	1		1					1		1
1363700414	16413723	03/25/2011 01:29:31	03/25/2011 01:35:04	4	1	1						1		1	2	8	2	4	1	2	4	1	2	3	1	1	5			1	1									1	1					1			I would like to point out that there is another certifying group for physicians...the AOA and AACOM for medical schools. If the concern is really about the viability of primary care, you should at least include the entities providing significantly larger percentages of their graduates into that field.
1363700826	16413723	03/25/2011 01:30:14	03/25/2011 01:35:19	3	1	1						2		2	1	8	1	4	1	2	2	1	4	4	4	2	2					1		1						1		1		1					LIBERTY AND UNIVERSAL HEALTH CARE FOR ALL!
1363700993	16413723	03/25/2011 01:30:05	03/25/2011 01:42:07	4	1	1						3		2	1	6	2	4	1	4	1	1	1	2	1	3	5			1	1			1		1						1
1363701142	16413723	03/25/2011 01:30:23	03/25/2011 01:35:59	3	1	1						4		4	2	6	2	4	1	4	2	1	4	4	4	1	1	1				1								1			1	1
1363703157	16413723	03/25/2011 01:33:27	03/25/2011 01:38:46	3	1	1						4		6	1	6	1	3	1	2	3	1	1	1	1	1	1			1					1
1363703239	16413723	03/25/2011 01:33:42	03/25/2011 01:39:28	3	2	1						1		7	2	4	2	3	1	2	1	2	2	3	2	2	5			1						1	1							1	1
1363703379	16413723	03/25/2011 01:33:54	03/25/2011 01:39:07	3	1		1					3		3	2	7	2	4	1	2	2	4	1	1	1	3	1			1	1		1							1		1
1363705129	16413723	03/25/2011 01:36:07	03/25/2011 01:52:49	2	1	1						1		1	2	1	2	4	3	3	3	1	1	4	1	2	5			1			1			1	1		1
1363705830	16413723	03/25/2011 01:37:25	03/25/2011 01:42:01	3	1	1						3		7	1	6	2	4	1	2	1	2	1	3	3	2	1		1	1		1	1											1
1363705878	16413723	03/25/2011 01:37:29	03/25/2011 01:42:02	2	1	1						2		4	2	2	2	3	1	3	2	2	3	3	3	2	1	1								1	1			1		1
1363706625	16413723	03/25/2011 01:38:20	03/25/2011 01:58:59	4	2						1	1		4	1	8	2	4	3	2	2	1	3	2	1	2	5			1		1				1	1			1									The problems with health care in the USA: for-profit insurance (conflict of interests, should not be for profit - watch “Sick Around the World Frontline Special”) – a legal system that is inefficient, illogical, punitive, breads fear, and rewards revenge (as well as shady lawyers) – drug companies price gouging medications – overall societal lack of accountability – preposterous medical school tu…
1363707018	16413723	03/25/2011 01:37:53	03/25/2011 01:49:54	4	1	1						1		1	1	8	2	4	1	1	3	1	2	2	2	2	5			1	1					1						1					1	illegal alien abuse of healthcare system / Very much against mandatory acceptance of Medicare/Medicaid as a possivle term of licensure	It would also be good to have something in here about what about the current health reform bill we agree or disagree with. But that probably isn't the focus of this study
1363707101	16413723	03/25/2011 01:38:49	03/25/2011 01:44:45	3	1	1						2		4	2	8	2	4	1	2	1	2	3	2	1	3	5			1			1			1	1			1
1363707332	16413723	03/25/2011 01:39:26	03/25/2011 01:45:25	5	2	1						3		1	1	6	2	4	1	4	1	1	2	4	1	2	1			1					1		1					1			1
1363707424	16413723	03/25/2011 01:39:45	03/25/2011 01:42:02	3	2	1						2		1	1	5	2	1	1	2	1	2	4	3	2	2	2		1	1	1					1					1
1363707596	16413723	03/25/2011 01:40:01	03/25/2011 01:43:05	3	2	1						4		3	1	8	1	4	1	2	2	1	4	3	1	2	1	1		1				1			1		1
1363708465	16413723	03/25/2011 01:41:12	03/25/2011 01:47:44	3	2	1						3		1	1	2	2	4	1	4	2	1	1	3	3	2	1		1		1			1						1					1
1363708589	16413723	03/25/2011 01:41:06	03/25/2011 01:49:18	3	2	1						2		1	2	1	2	4	1	1	2	2	2	2	2	2	5			1		1	1			1	1
1363708684	16413723	03/25/2011 01:41:38	03/25/2011 01:44:27	2	1	1						1		1	1	6	2	3	1	2	2	1	4	3	3	1	1	1	1	1									1	1
1363709176	16413723	03/25/2011 01:42:10	03/25/2011 01:49:56	4	2	1						4		1	1	8	2	4	1	4	1	2	2	2	1	3	5			1	1					1					1						1	Overuse of pharmaceuticals
1363710151	16413723	03/25/2011 01:43:34	03/25/2011 01:48:37	3	1	1						2		7	1	8	2	4	1	4	3	2	3	1	2	1	1		1	1			1			1									1
1363710772	16413723	03/25/2011 01:44:29	03/25/2011 02:52:29	4	1	1						3		3	1	8	2	4	1	1	1	2	1	1	1	2	1		1	1						1				1	1								The cost of medical school is going up while reimbursement is going down. I can't work for free! I have obligations to loans and to provide for my family. To become a physician is a huge sacrifice of time and money. Name me any other profession that requires as much training as becoming a physical requires and compensates so little monetarily. It is a noble profession, but we can't be expected to…
1363712085	16413723	03/25/2011 01:46:07	03/25/2011 01:59:05	4	1	1						4		4	2	1	1	4	1	2	4	1	2	4	3	1	5			1	1				1				1		1								Every organization that advocates for reform ignores the most successful model of reform, the Singapore model, because their goal is socialism not universal healthcare, and they lie about the greatest movement to control health care costs in America, the era of managed care (HMOs).
1363712505	16413723	03/25/2011 01:46:34	03/25/2011 02:05:12	2	1	1						1		4	2	7	2	3	1	2	3	2	3	2	2	3	1			1				1		1					1	1
1363716188	16413723	03/25/2011 01:51:53	03/25/2011 03:26:10	3	1	1						2		2	2	6	2	4	1	4	2	4	4	3	1	2	1	1	1	1	1						1												link for med school address not working: a. dunn RVUCOM 8401 S Chambers Rd Parker CO 80134
1363717361	16413723	03/25/2011 01:53:12	03/25/2011 02:00:32	3	2	1			1			1		7	1	6	1	4	3	4	1	1	4	1	2	2	1			1						1	1							1		1			honestly picking five issues was really difficult. There were probably at least 8 that I could have ranked equally given the chance, so I am not sure the chosen 5 truly demonstrate the concern.
1363717748	16413723	03/25/2011 01:54:09	03/25/2011 01:58:06	2	2	1						2		1	1	5	2	4	1	2	3	2	3	3	2	2	3			1	1	1										1
1363720393	16413723	03/25/2011 01:58:17	03/25/2011 02:08:06	3	2	1						7	2nd year osteopathic medical student	7	2	6	2	1	1	4	3	1	2	2	1	3	1			1	1										1						1	Scope of practice for mid-level health care should NOT be increased. It is a danger to the American public.
1363721104	16413723	03/25/2011 01:59:04	03/25/2011 02:03:44	4	2	1						4		4	1	7	2	3	1	2	2	3	3	2	1	3	1			1		1			1	1					1
1363721828	16413723	03/25/2011 02:00:19	03/25/2011 02:03:59	2	2	1						1		1	2	1	2	4	1	1	3	2	4	1	1	3	5				1			1	1	1	1
1363722030	16413723	03/25/2011 02:00:30	03/25/2011 02:04:20	2	2	1						2		1	2	5	2	3	1	4	3	2	4	2	3	1	1	1	1					1		1					1
1363722448	16413723	03/25/2011 02:01:12	03/25/2011 02:22:30	3	1	1						3		1	2	7	2	2	1	2	3	2	3	3	1	3	5		1	1	1				1											1			I feel that the Health Care Reform bill is a weak attempt to make change. I understand that the current way is not perfect. However, if the end goal sits 180 degrees from the current state, then baby steps are not the answer. While not saying that ""Universal/Free"" health care is the right way, it seems to been the hidden objective. This is a radical jump from what we have, and you cannot baby s…
1363722714	16413723	03/25/2011 02:01:36	03/25/2011 02:11:07	3	1	1						1		3	1	7	2	1	1	1	4	2	1	1	1	1	1						1	1								1				1	1	Government meddling in private business, i.e. increased government
1363723263	16413723	03/25/2011 02:02:24	03/25/2011 02:08:46	3	2	1						4		3	1	6	1	4	1	2	1	1	3	4	2	1	5	1				1		1		1								1
1363723326	16413723	03/25/2011 02:02:34	03/25/2011 02:07:27	2	2	1						1		7	2	6	2	4	1	4	1	2	3	2	2	2	1			1	1	1	1									1
1363723736	16413723	03/25/2011 02:02:36	03/25/2011 02:07:36	2	2						1	1		1	1	7	2	4	1	1	2	1	3	2	1	2	2	1		1							1							1			1	not enough focus on osteopathic medicine
1363724313	16413723	03/25/2011 02:02:25	03/25/2011 02:06:56	4	1	1						1		3	1	8	2	4	1	2	1	2	2	2	1	2	1			1	1		1							1					1
1363725176	16413723	03/25/2011 02:05:06	03/25/2011 02:10:38	3	1	1						2		2	2	7	2	1	1	4	1	1	1	1	1	3	3			1				1		1					1	1
1363725632	16413723	03/25/2011 02:05:57	03/25/2011 02:12:55	5	1	1						3		1	1	7	2	1	1	1	2	1	4	3	1	2	1				1	1					1							1	1
1363725825	16413723	03/25/2011 02:06:17	03/25/2011 02:09:33	2	2		1					1		1	2	3	2	4	1	2	1	2	4	2	1	1	2			1	1	1							1					1
1363727348	16413723	03/25/2011 02:08:29	03/25/2011 02:13:57	3	2	1						2		1	1	5	2	2	1	2	3	1	1	1	1	1	5		1	1			1	1	1	1						1				1
1363727706	16413723	03/25/2011 02:09:04	03/25/2011 02:23:32	2	1	1						2		7	2	6	2	2	1	4	1	1	3	2	2	2	1		1		1					1							1
1363728044	16413723	03/25/2011 02:09:46	03/25/2011 02:13:54	3	1	1						1		3	1	7	2	4	1	1	1	1	2	1	4	1	1			1	1			1							1		1
1363728159	16413723	03/25/2011 02:09:48	03/25/2011 02:16:21	3	2	1						1		7	1	5	2	2	1	4	1	3	4	3	2	2	4			1	1		1	1										1
1363728284	16413723	03/25/2011 02:09:58	03/25/2011 02:26:28	3	1	1						4		4	2	7	2	3	1	1	3	2	1	1	1	3	5							1		1					1						1	Public and professional lack of knowledge regarding the definition of insurance and the definition of prepayment/ government regulation of physicians who do not participate in insurance or government run medicine like Medicare or Medicaid	the question about student loans doesn't make sense or at least isn't intuitive to me, I whomever designed this study has a narrow understanding of the recent health care law or thinks its users do. It seems to say suggest that healthcare reform simple limits fees for people who make too much money to increase care for poor helpless people (in short), please contact me with the results and ""conc…
1363729856	16413723	03/25/2011 02:12:35	03/25/2011 02:20:00	2	1	1						1		2	2	8	2	4	1	4	3	1	3	3	3	1	5	1		1		1		1						1									Some of the statements are vague and easy to interpret multiple ways... I don't think the data from those statements will accurately reflect medical students' opinions.
1363730292	16413723	03/25/2011 02:13:20	03/25/2011 02:15:37	3	1		1					2		3	2	1	2	4	1	2	1	2	3	3	3	2	4
1363732479	16413723	03/25/2011 02:16:50	03/25/2011 02:24:32	3	1	1						4		3	2	5	2	1	1	2	3	2	2	1	1	1	5									1					1		1		1	1			Health care is not a basic human right. Patient expect everything from their docotor while at the same time, view their doctor as an easy way for them to make money thru law suits. Lawyers and polticans must be stopped or healthcare will suffer as intelligent people will soon avoid medical school.
1363732718	16413723	03/25/2011 02:14:49	03/25/2011 02:22:52	4	1	1						2		7	1	7	2	4	1	4	3	3	1	3	1	1	1		1	1	1										1					1
1363733085	16413723	03/25/2011 02:17:34	03/25/2011 02:25:42	3	1	1						3		2	2	6	2	3	1	2	1	3	1	2	2	2	1		1	1						1				1						1
1363733755	16413723	03/25/2011 02:18:52	03/25/2011 02:23:47	3	1	1						2		4	2	7	2	4	1	2	1	1	2	2	2	3	1			1	1	1	1			1
1363734551	16413723	03/25/2011 02:19:46	03/25/2011 02:23:03	3	2	1						2		1	2	6	2	2	1	4	2	1	4	3	3	3	2			1					1		1						1	1
1363734581	16413723	03/25/2011 02:20:00	03/25/2011 02:23:48	3	1	1						3		1	2	3	2	2	1	2	2	1	3	2	1	1	1		1	1	1											1	1
1363735031	16413723	03/25/2011 02:20:28	03/25/2011 02:24:52	2	1	1						2		1	2	6	2	2	1	2	3	4	2	1	1	3	5		1	1					1	1						1
1363735900	16413723	03/25/2011 02:21:57	03/25/2011 02:27:13	2	1	1						2		2	2	7	2	3	1	1	3	1	1	1	1	2	1		1	1			1			1										1
1363737369	16413723	03/25/2011 02:24:11	03/25/2011 02:28:18	3	2	1						1		2	1	5	2	2	1	4	3	1	4	3	1	2	1		1		1			1		1					1
1363738166	16413723	03/25/2011 02:25:36	03/25/2011 02:29:38	3	2	1						3		1	1	4	2	2	1	4	3	3	2	2	2	1	5		1	1						1					1			1
1363739350	16413723	03/25/2011 02:27:29	03/25/2011 02:31:19	3	2	1						1		1	2	7	1	4	1	1	2	2	2	3	3	1	5	1		1		1		1						1
1363739358	16413723	03/25/2011 02:27:20	03/25/2011 02:38:15	2	2	1						1		7	2	7	2	4	1	3	1	2	3	4	1	3	5			1			1				1		1	1									As long as I can make enough money to pay off my student loans, provide for my family, and save for emergencies without working &gt;50-60 hours a week, I will be happy.
1363740098	16413723	03/25/2011 02:28:42	03/25/2011 02:33:28	4	1	1						3		2	1	6	2	4	1	2	2	1	3	1	2	3	1			1	1			1								1					1	Foreign Medical Grads in US training programs over US medical grads
1363740199	16413723	03/25/2011 02:29:00	03/25/2011 02:33:17	3	1	1						4		6	1	7	2	4	1	2	3	1	3	3	1	3	5			1	1						1			1						1
1363742298	16413723	03/25/2011 02:32:01	03/25/2011 02:39:05	2	1	1						1		2	1	7	1	4	1	2	1	3	2	1	1	2	5			1						1							1		1
1363743643	16413723	03/25/2011 02:34:31	03/25/2011 02:42:25	4	2	1						1		1	1	4	2	2	1	1	2	1	4	3	3	2	5		1					1	1		1			1
1363744636	16413723	03/25/2011 02:36:19	03/25/2011 02:40:06	2	2	1						1		7	2	7	2	4	1	1	1	2	3	1	1	3	1			1				1		1	1									1
1363746382	16413723	03/25/2011 02:39:19	03/25/2011 02:44:52	3	2	1						4		1	2	5	2	3	1	2	2	4	4	3	1	2	1	1		1							1			1				1
1363746840	16413723	03/25/2011 02:39:57	03/25/2011 02:44:07	3	2	1						4		1	1	6	2	4	1	2	2	2	2	1	1	2	1		1	1				1		1						1
1363748721	16413723	03/25/2011 02:43:23	03/25/2011 02:48:33	2	1	1						1		4	1	3	2	3	1	4	3	1	3	2	2	2	1		1	1			1			1		1
1363749023	16413723	03/25/2011 02:43:34	03/25/2011 02:48:12	3	1	1						3		4	2	7	2	4	1	2	2	3	2	3	1	1	1			1	1					1
1363750671	16413723	03/25/2011 02:46:44	03/25/2011 02:50:35	3	1	1						3		1	1	7	1	4	1	1	1	4	1	1	1	3	5		1	1			1			1								1
1363750868	16413723	03/25/2011 02:42:41	03/25/2011 02:52:08	3	1	1						1		2	2	5	2	2	1	2	4	2	4	3	2	2	1				1					1	1		1					1
1363751176	16413723	03/25/2011 02:47:43	03/25/2011 02:52:30	3	1	1						3		2	2	8	2	4	1	4	2	1	1	3	3	2	2				1				1		1		1						1
1363751609	16413723	03/25/2011 02:48:06	03/25/2011 02:51:57	3	2	1						3		1	2	2	2	2	1	1	1	3	3	3	2	2	1	1		1						1	1							1
1363751974	16413723	03/25/2011 02:48:58	03/25/2011 02:55:26	3	2	1						3		4	2	7	1	4	1	2	2	1	4	2	2	1	3					1	1		1									1	1				As evidence of commitment to accepting all perspectives in medicine, should include in a survey more than just ""Male"" and ""Female"" as options of gender. At least put in an ""Other"" or ""I'd rather not say"" as an option.
1363752230	16413723	03/25/2011 02:49:15	03/25/2011 02:59:48	4	1	1						3		2	1	6	2	3	1	1	3	3	3	1	1	3	5		1					1											1	1	1	government should not be involved in healthcare or any other service.
1363752636	16413723	03/25/2011 02:50:00	03/25/2011 02:55:26	2	1	1						1		3	2	7	2	3	1	1	1	1	3	3	1	3	1			1						1	1	1								1
1363752791	16413723	03/25/2011 02:50:18	03/25/2011 02:55:09	2	2	1						2		7	2	3	2	2	1	4	2	2	4	3	3	3	1	1				1					1			1					1
1363752848	16413723	03/25/2011 02:50:32	03/25/2011 02:55:54	2	1	1						2		2	2	6	2	1	1	2	1	1	3	1	1	2	5		1		1		1			1					1
1363753214	16413723	03/25/2011 02:51:05	03/25/2011 02:57:10	3	2		1					1		1	1	6	2	4	1	1	2	1	2	3	2	1	1			1		1		1			1			1
1363755727	16413723	03/25/2011 02:55:26	03/25/2011 02:59:58	3	2					1		4		1	1	3	2	4	3	4	2	1	4	3	3	2	5	1				1		1			1			1
1363756225	16413723	03/25/2011 02:56:18	03/25/2011 03:00:57	3	2	1						2		3	1	1	2	4	1	3	3	2	2	2	1	3	1							1		1	1	1						1
1363757296	16413723	03/25/2011 02:58:27	03/25/2011 03:01:20	3	2	1						4		4	1	6	2	3	1	1	2	1	2	2	1	2	5	1			1	1	1												1
1363757464	16413723	03/25/2011 02:58:41	03/25/2011 03:02:37	3	1						1	1		2	1	6	2	2	3	1	2	3	2	1	1	1	5		1	1						1					1		1		1
1363758731	16413723	03/25/2011 03:01:04	03/25/2011 03:04:49	5	1	1			1			1		3	1	5	2	2	1	2	3	3	3	3	2	1	2			1	1		1	1							1
1363759059	16413723	03/25/2011 03:01:50	03/25/2011 03:07:24	2	2		1					3		4	1	7	2	4	1	4	1	1	4	2	1	3	1			1		1		1		1	1
1363759567	16413723	03/25/2011 03:02:44	03/25/2011 03:07:44	3	1	1						2		2	1	6	2	2	1	2	3	4	2	1	1	3	1					1		1		1								1	1
1363760950	16413723	03/25/2011 03:05:03	03/25/2011 03:27:18	4	1	1						4		2	1	8	2	4	1	1	3	1	2	1	1	2	5			1			1			1
1363761212	16413723	03/25/2011 03:05:40	03/25/2011 03:10:39	3	1	1						3		1	2	7	2	3	1	4	1	2	3	3	2	2	1	1	1	1			1							1
1363761414	16413723	03/25/2011 03:06:18	03/25/2011 03:30:58	4	1	1						3		5	2	1	2	4	1	2	1	1	3	3	1	2	5			1	1	1	1	1															I think in general that the questions posed in this survey are baiting medical students into providing an opposing point of view to that of the physicians in which a comparison will be drawn. You are expecting students to comment on aspects of medicine for which they have yet to be acquainted in terms of reality which will result in the most idealistic response. Using obtuse descriptions like ""c…
1363762035	16413723	03/25/2011 03:06:46	03/25/2011 03:12:54	2	2	1						1		1	1	5	2	2	1	2	3	1	3	2	1	2	2		1	1											1
1363767444	16413723	03/25/2011 03:14:24	03/25/2011 03:21:39	3	1	1						2		5	2	1	2	4	2	4	2	2	3	4	4	2	5					1			1		1			1					1
1363769537	16413723	03/25/2011 03:18:12	03/25/2011 03:22:26	4	1	1						4		1	1	7	2	4	1	4	3	1	1	1	2	2	5			1			1		1	1			1
1363770966	16413723	03/25/2011 03:20:38	03/25/2011 03:25:17	3	2		1					2		1	2	7	2	4	1	4	2	1	4	3	2	2	2	1		1		1	1						1
1363771782	16413723	03/25/2011 03:21:49	03/25/2011 03:27:04	3	2		1					3		3	1	6	2	2	1	2	1	2	4	3	3	1	1		1			1		1		1			1
1363772256	16413723	03/25/2011 03:22:28	03/25/2011 03:27:09	3	2	1						3		4	2	4	2	4	1	4	2	1	3	3	3	2	1					1	1	1		1	1
1363772885	16413723	03/25/2011 03:23:12	03/25/2011 03:34:29	3	1	1						3		4	1	8	2	3	1	4	1	1	3	1	1	3	1		1	1				1		1				1									I feel the major options facing healthcare are 1. lack of payment and the fact that insurance companies are dictating care not physicians. 2. this country needs tort reform yesterday. If the feel of lawsuits were reduced i feel hospice care would become more utilized and significantly reduce healthcare costs. 3. if you made medicare mandatory i think i would leave the country and practice else wh…
1363773410	16413723	03/25/2011 03:24:09	03/25/2011 03:33:11	2	1	1						1		4	2	7	2	2	1	4	1	2	2	1	1	2	1						1				1		1					1			1	Ineffective medicare and medicaid programs
1363774072	16413723	03/25/2011 03:25:12	03/25/2011 03:28:20	3	1	1						1		1	1	7	1	4	3	3	1	1	4	3	1	1	1			1				1					1	1				1
1363774388	16413723	03/25/2011 03:25:36	03/25/2011 03:29:31	4	2	1						3		1	1	4	2	4	1	4	2	2	2	4	1	1	5	1	1			1								1		1
1363775013	16413723	03/25/2011 03:25:51	03/25/2011 03:31:25	2	2	1						3		1	2	5	2	2	1	4	1	2	4	3	3	1	1							1			1		1	1	1
1363777341	16413723	03/25/2011 03:30:44	03/25/2011 03:34:22	3	2	1						2		4	2	7	2	4	1	2	2	2	3	2	1	2	1			1			1				1			1	1
1363777594	16413723	03/25/2011 03:30:54	03/25/2011 03:52:26	2	1	1						3		4	1	7	2	3	1	1	2	1	3	4	2	1	1	1		1		1		1			1												Gone should be the days when individuals can be offered cancer therapies that requisite the mortgaging of one's house and the bankrupting of one's family, IF such action solely prolongs an already horrid existence by as few as several weeks or months. If you're dying, you're dying. If, on the other hand, you're alive and healty, or if your care requires simple and cost-effective care, then we mus…
1363779193	16413723	03/25/2011 03:34:04	03/25/2011 03:40:47	3	2	1						2		1	1	6	2	4	1	2	2	1	3	3	2	2	1				1		1						1
1363780144	16413723	03/25/2011 03:35:38	03/25/2011 03:39:36	1	2	1	1					1		4	1	6	2	4	1	1	2	1	3	3	3	1	1			1		1					1		1					1
1363780477	16413723	03/25/2011 03:36:27	03/25/2011 03:42:27	4	1	1						3		1	2	7	2	4	1	4	3	1	1	2	1	2	5		1	1				1		1	1
1363780670	16413723	03/25/2011 03:36:51	03/25/2011 03:42:00	2	1	1						1		3	1	7	2	3	1	2	1	1	3	2	3	2	5		1	1						1	1							1
1363780789	16413723	03/25/2011 03:36:58	03/25/2011 03:41:14	3	2	1						1		3	1	8	2	4	1	2	2	2	3	3	4	2	2			1							1			1				1	1
1363782300	16413723	03/25/2011 03:39:58	03/25/2011 03:46:21	3	1		1					4		4	2	6	2	3	1	1	1	3	1	2	1	3	1			1	1			1		1				1
1363782545	16413723	03/25/2011 03:40:24	03/25/2011 03:44:11	3	1	1						3		1	1	7	2	4	1	1	3	1	1	1	1	1	5						1	1		1					1					1			Keep government out of health care!
1363785266	16413723	03/25/2011 03:44:13	03/25/2011 03:50:56	3	2		1					1		1	1	7	2	4	1	2	2	2	4	3	2	3	1	1	1		1			1										1
1363790377	16413723	03/25/2011 03:55:54	03/25/2011 04:02:42	3	1	1						3		2	2	7	2	4	1	4	3	2	3	2	1	1	1	1		1	1	1								1
1363792161	16413723	03/25/2011 03:59:29	03/25/2011 04:03:43	2	2	1						2		3	1	6	2	2	1	2	2	1	4	3	3	2	5	1	1								1		1					1
1363795828	16413723	03/25/2011 04:08:16	03/25/2011 04:12:15	3	1					1		1		1	1	6	2	3	1	4	2	2	2	2	2	2	1		1	1	1		1											1
1363796181	16413723	03/25/2011 04:08:57	03/25/2011 04:13:05	3	2					1		3		1	1	4	2	4	1	2	2	1	3	3	3	2	2	1						1			1			1				1
1363796694	16413723	03/25/2011 04:10:15	03/25/2011 04:12:49	2	2	1						2		7	2	4	2	2	1	2	3	2	3	3	1	1	1		1				1			1	1							1
1363797953	16413723	03/25/2011 04:13:02	03/25/2011 04:18:08	3	1		1					1		7	2	6	2	4	1	4	1	1	3	2	2	2	1			1	1		1			1	1
1363798676	16413723	03/25/2011 04:14:32	03/25/2011 04:20:56	2	1	1						2		1	1	6	2	2	1	4	3	1	3	3	2	3	1		1		1								1		1	1
1363799241	16413723	03/25/2011 04:15:53	03/25/2011 04:21:46	4	2	1						4		3	1	5	2	4	1	3	3	1	3	2	1	3	1		1		1			1		1								1
1363799558	16413723	03/25/2011 04:11:01	03/25/2011 04:22:54	3	2	1						2		1	1	7	2	4	1	4	2	1	4	3	4	2	1			1		1					1			1		1							Our medical system is not only costly but ineffective! We need lower cost of medical school tuition &amp; a SINGLE PAYER system!
1363802485	16413723	03/25/2011 04:23:40	03/25/2011 04:27:16	3	2	1						2		4	1	5	2	2	1	4	1	2	4	2	1	2	1	1	1	1			1									1
1363812067	16413723	03/25/2011 04:47:48	03/25/2011 04:53:22	3	2	1						4		2	2	5	1	2	1	2	1	2	4	1	1	3	1		1	1						1	1		1
1363813483	16413723	03/25/2011 04:51:14	03/25/2011 04:56:46	3	1					1		1		3	1	7	2	4	1	1	2	2	1	3	1	1	2	1	1	1		1								1
1363819646	16413723	03/25/2011 05:08:22	03/25/2011 05:13:47	2	2	1						1		2	1	7	1	3	1	2	1	1	4	3	3	1	2	1		1		1					1		1
1363821617	16413723	03/25/2011 05:14:31	03/25/2011 05:19:00	3	1	1						1		1	1	4	2	4	1	4	1	1	2	3	2	2	1			1		1				1				1	1
1363821675	16413723	03/25/2011 05:13:53	03/25/2011 05:34:47	4	1	1						4		2	1	5	2	4	1	1	3	2	1	1	1	2	1		1	1				1		1										1
1363822394	16413723	03/25/2011 05:16:41	03/25/2011 05:40:36	3	2	1						2		1	2	2	2	3	1	2	2	1	4	3	2	3	5					1					1		1	1									The answer selections for the pull down statements make lite of the complexitity of the issues at hand. The selected answers do not fully represent my view point.
1363822850	16413723	03/25/2011 05:18:38	03/25/2011 05:32:14	2	2	1						1		1	2	3	2	4	1	2	2	1	2	3	3	2	1					1				1	1					1
1363822896	16413723	03/25/2011 05:18:40	03/25/2011 05:23:12	4	1	1						4		1	1	4	1	4	1	2	1	1	4	4	2	2	1		1	1			1				1								1
1363823420	16413723	03/25/2011 05:20:03	03/25/2011 05:23:56	3	2	1						4		4	2	4	2	4	1	2	2	2	4	3	3	1	1					1	1		1		1							1
1363825376	16413723	03/25/2011 05:26:49	03/25/2011 05:32:17	3	2	1						1		1	2	1	2	3	1	2	1	2	3	4	4	1	4	1			1		1				1				1
1363827266	16413723	03/25/2011 05:33:27	03/25/2011 05:46:54	3	1	1						4		1	1	1	1	4	1	4	2	3	2	1	1	2	1		1					1			1									1	1	Continual treatment of NON-COMPLIANT uninsured patients with tax payers money, either with meds, follow up or overall lifestyle choices. SURVIVAL of the FITTEST
1363827637	16413723	03/25/2011 05:34:56	03/25/2011 05:38:24	3	1		1					3		4	1	5	2	4	1	2	1	1	2	4	1	1	1	1		1							1		1					1
1363828753	16413723	03/25/2011 05:39:03	03/25/2011 05:45:42	4	1	1						1		1	2	6	1	4	1	2	3	3	3	1	1	2	3	1		1	1	1							1
1363830556	16413723	03/25/2011 05:45:29	03/25/2011 05:48:16	3	1	1						1		1	1	6	2	4	1	4	4	2	2	3	3	1	1			1	1		1			1				1
1363831314	16413723	03/25/2011 05:48:03	03/25/2011 05:54:45	3	2	1						1		4	1	4	2	4	1	1	4	2	1	2	2	1	5							1		1							1			1	1	Rising national debt
1363831661	16413723	03/25/2011 05:49:22	03/25/2011 05:55:27	2	1	1						1		7	2	2	2	2	1	2	3	2	4	3	2	1	1						1			1	1			1		1
1363833315	16413723	03/25/2011 05:50:15	03/25/2011 06:05:02	2	2	1						1		1	2	5	2	4	1	3	1	2	4	3	2	1	1					1	1			1	1		1
1363833394	16413723	03/25/2011 05:55:58	03/25/2011 05:59:17	3	2	1						1		1	1	6	2	4	1	1	1	2	3	3	2	2	1				1	1		1			1							1
1363839089	16413723	03/25/2011 06:18:17	03/25/2011 06:26:10	4	2	1					1	1		1	2	7	1	4	1	3	1	1	4	4	1	2	1	1				1			1	1								1
1363839320	16413723	03/25/2011 06:18:14	03/25/2011 06:28:19	4	1	1						3		1	2	6	2	4	1	2	1	1	3	3	2	3	1		1	1	1					1	1
1363841145	16413723	03/25/2011 06:25:12	03/25/2011 06:30:47	3	1			1				2		1	2	7	2	4	1	2	2	1	4	3	2	2	2	1			1	1					1					1
1363844318	16413723	03/25/2011 06:38:54	03/25/2011 06:43:08	3	1	1						1		1	1	7	1	4	1	1	4	2	3	3	1	2	5							1		1				1	1			1
1363848063	16413723	03/25/2011 02:31:02	03/25/2011 07:02:10	3	1			1				1		7	1	6	2	3	1	4	1	1	4	2	4	2	1	1		1						1	1	1
1363854733	16413723	03/25/2011 07:19:38	03/25/2011 07:28:01	4	1	1						1		1	1	8	2	2	1	4	4	1	3	2	2	2	1				1		1	1		1								1
1363874853	16413723	03/25/2011 08:28:33	03/25/2011 08:33:10	3	1	1						1		7	1	4	2	4	1	1	1	1	3	2	1	3	1				1	1	1						1					1
1363879373	16413723	03/25/2011 08:41:12	03/25/2011 08:45:22	3	1	1						3		4	2	7	2	4	1	2	1	1	1	2	1	1	5		1	1			1	1		1
1363916157	16413723	03/25/2011 10:08:12	03/25/2011 10:13:20	4	1	1						4		4	2	5	2	3	1	2	2	1	2	3	1	1	5			1						1			1	1				1
1363936441	16413723	03/25/2011 10:52:03	03/25/2011 10:56:24	3	2	1						3		1	1	2	2	4	1	2	2	3	1	1	2	1	1	1				1	1			1	1
1363938593	16413723	03/25/2011 10:56:40	03/25/2011 11:08:13	4	1		1					2		3	1	3	2	4	1	2	2	1	4	3	2	2	5	1			1	1	1				1
1363940304	16413723	03/25/2011 10:59:36	03/25/2011 11:04:25	3	1	1						3		3	1	5	2	3	1	3	1	1	2	3	1	3	1		1	1	1					1						1
1363942225	16413723	03/25/2011 11:04:00	03/25/2011 11:06:55	2	2						1	3		7	1	5	2	2	1	4	1	2	3	2	1	1	3		1	1					1
1363963119	16413723	03/25/2011 11:42:25	03/25/2011 13:26:49	4	1			1				4		1	1	6	2	3	1	3	1	1	3	2	2	2	5	1	1							1	1			1							1	Health insurance companies continue to go unchecked. They have amassed so much power that they raise prices at will and dictate how physicians can treat their patients. The free reign of these companies is a problem and need to be corrected.	Many people were opposed to the notion of government (gov.) healthcare (HC) and making HC mandatory. I don't understand how the general public cannot see that offering cheaper gov. HC plans will compel many people to switch to the gov. plan and would force all other ICs to lower their prices significantly in order to compete. Making HC mandatory is a great idea that would ensure the gov. plan cou…
1363974185	16413723	03/25/2011 11:59:25	03/25/2011 12:06:51	5	2					1		2		4	1	7	2	2	1	2	1	1	3	4	1	2	1				1	1				1	1			1
1363974619	16413723	03/25/2011 12:00:25	03/25/2011 12:07:18	3	1	1						2		7	2	5	1	2	1	1	3	1	2	2	2	2	1		1	1						1	1							1
1363983556	16413723	03/25/2011 12:07:33	03/25/2011 12:18:03	2	2	1						1		2	1	5	2	3	1	2	1	2	3	2	2	1	1	1		1	1					1						1
1364011018	16413723	03/25/2011 12:46:16	03/25/2011 12:50:54	3	1	1						2		3	1	8	2	1	1	1	1	3	2	1	1	1	1		1		1			1		1					1
1364012773	16413723	03/25/2011 12:48:19	03/25/2011 12:50:30	2	2		1					2		1	1	6	2	3	1	4	2	1	4	3	4	3	1			1						1	1					1		1
1364019079	16413723	03/25/2011 12:54:33	03/25/2011 12:57:52	3	2	1						4		1	2	7	2	3	1	2	1	1	3	3	3	2	1			1	1	1				1			1
1364020413	16413723	03/25/2011 12:55:50	03/25/2011 13:00:39	5	1	1						4		1	2	6	2	4	1	4	3	2	3	2	2	2	1		1	1				1		1								1
1364023720	16413723	03/25/2011 12:59:23	03/25/2011 13:05:12	4	1	1						2		3	1	5	2	1	1	1	4	2	2	1	1	3	5				1			1						1	1					1
1364026018	16413723	03/25/2011 12:55:47	03/25/2011 13:06:00	3	1	1						2		3	2	5	2	1	1	2	3	1	4	2	3	2	1				1		1			1					1					1
1364027107	16413723	03/25/2011 13:02:46	03/25/2011 13:08:26	3	1	1						2		3	2	6	2	2	1	2	2	1	4	4	2	2	2			1						1	1			1					1
1364029360	16413723	03/25/2011 13:04:44	03/25/2011 13:09:08	2	2	1						2		4	2	6	2	2	1	1	3	1	3	2	3	2	1			1							1				1	1		1
1364029420	16413723	03/25/2011 13:04:50	03/25/2011 13:13:21	3	2		1					1		3	1	8	2	1	1	3	2	2	1	1	1	1	1		1	1	1							1						1
1364030386	16413723	03/25/2011 13:05:48	03/25/2011 13:09:46	3	2	1						2		1	2	2	2	1	1	4	1	1	4	3	3	1	2					1				1	1	1						1
1364031054	16413723	03/25/2011 13:06:11	03/25/2011 13:12:16	2	1	1						2		7	1	5	2	4	1	4	3	3	2	1	1	1	5				1		1	1	1	1
1364031457	16413723	03/25/2011 13:06:24	03/25/2011 13:15:16	3	1	1						1		1	1	3	2	1	1	3	3	1	4	1	1	3	5			1						1						1				1	1	Government intervention in a way that goes against the will of the majority of the nation.
1364035239	16413723	03/25/2011 13:10:32	03/25/2011 13:14:29	3	2	1						2		1	2	8	2	1	1	2	2	1	4	3	4	2	1	1				1		1		1	1
1364038520	16413723	03/25/2011 13:13:22	03/25/2011 13:18:49	3	1	1						4		3	2	5	2	3	1	2	3	2	3	1	1	3	5		1	1	1					1				1
1364038751	16413723	03/25/2011 13:13:42	03/25/2011 13:20:16	2	2	1						1		1	2	5	1	3	1	2	1	2	4	4	4	2	1	1			1					1			1					1
1364039216	16413723	03/25/2011 13:13:52	03/25/2011 13:23:17	2	1		1					2		3	2	2	2	4	1	4	2	2	1	3	4	1	4		1		1		1				1			1
1364040000	16413723	03/25/2011 13:08:12	03/25/2011 13:20:57	2	2	1						2		7	1	7	2	4	1	2	1	3	4	3	1	1	1			1								1	1			1	1
1364041196	16413723	03/25/2011 13:15:34	03/25/2011 13:22:04	5	1	1						3		3	1	4	2	4	1	3	4	1	1	3	3	2	3			1	1			1						1				1
1364041443	16413723	03/25/2011 13:16:11	03/25/2011 13:29:30	3	1	1						2		2	1	5	2	4	1	4	1	3	1	1	1	2	1						1								1		1		1	1			My ideal medical practice would be no insurance - relationship between patient and doctor where the physician decides how much the patient should pay. However, given the complexity of the system and laboratory tests, diagnostic imaging, increasing specialization, and patient expectations, etc., this would never work on the ground. I think the only thing that might work better than our current sys…
1364041576	16413723	03/25/2011 13:13:58	03/25/2011 13:20:50	3	2	1						3		3	1	7	2	4	1	2	2	1	4	4	4	3	2					1				1	1			1				1
1364047281	16413723	03/25/2011 13:21:22	03/25/2011 13:28:32	3	2	1						3		6	1	6	1	3	1	4	1	2	3	3	2	2	5				1		1			1	1			1
1364049075	16413723	03/25/2011 13:22:53	03/25/2011 13:40:01	3	1	1						2		1	2	8	2	1	3	1	3	1	4	4	4	3	2						1	1		1				1					1				I hope this survey aids in the much needed healthcare reform without isolation into political party ideology
1364049255	16413723	03/25/2011 13:22:45	03/25/2011 13:31:48	2	2		1					2		1	1	5	2	1	1	1	1	1	3	1	1	3	1							1		1				1					1	1
1364050903	16413723	03/25/2011 13:24:32	03/25/2011 13:29:09	3	1		1					4		4	2	3	2	4	1	2	1	2	3	3	3	2	1			1			1								1			1		1
1364055133	16413723	03/25/2011 13:28:16	03/25/2011 13:32:18	2	2	1						1		7	1	6	2	3	1	2	1	3	3	3	1	2	1			1	1	1	1										1
1364057948	16413723	03/25/2011 13:30:35	03/25/2011 13:36:52	3	1	1					1	2		3	1	7	2	1	1	1	1	3	2	1	1	1	1		1	1			1	1										1
1364060683	16413723	03/25/2011 13:25:14	03/25/2011 13:43:29	2	2	1						2		3	1	6	2	1	1	2	3	1	2	1	2	1	5		1	1	1	1									1
1364062359	16413723	03/25/2011 13:34:16	03/25/2011 13:43:13	4	2		1		1			1		1	2	8	2	4	1	3	2	1	4	4	1	2	1			1											1					1	1	Ensuring that women have unrestricted access to safe abortions/ensuring that all people, including minors, have unrestricted access to all types of birthcontrol 24hr a day anywhere in the world	The usr of the term ""moral"" is incorrect - you meant ethical.
1364067440	16413723	03/25/2011 13:37:36	03/25/2011 13:46:48	3	2	1						4		4	1	8	2	1	1	4	1	2	4	3	2	1	5						1			1			1	1				1					It was hard to narrow it down to five choices for the optional question
1364067726	16413723	03/25/2011 13:38:31	03/25/2011 15:22:59	3	2	1						2		1	2	1	2	1	1	1	2	1	3	3	1	2	1		1	1		1	1				1
1364071261	16413723	03/25/2011 13:41:23	03/25/2011 13:46:12	4	1	1						4		2	2	8	2	4	1	2	1	3	3	2	2	2	5		1	1							1		1					1
1364072737	16413723	03/25/2011 13:42:32	03/25/2011 13:45:51	3	2	1						1		1	1	7	2	3	1	1	1	2	4	2	1	1	1			1	1	1		1						1
1364074440	16413723	03/25/2011 13:44:00	03/25/2011 13:48:22	4	1	1						3		3	2	8	2	4	1	4	3	2	3	2	1	3	1		1	1			1			1										1
1364077016	16413723	03/25/2011 13:45:47	03/25/2011 13:52:05	5	1	1						2		4	1	4	2	1	1	1	2	1	4	3	2	3	1			1		1				1	1						1
1364079915	16413723	03/25/2011 13:47:22	03/25/2011 13:56:09	3	2		1					3		3	1	3	2	1	1	2	2	1	3	3	1	2	1		1			1				1				1			1
1364084451	16413723	03/25/2011 13:51:38	03/25/2011 13:57:01	2	1	1						2		4	1	5	2	2	1	2	3	1	2	3	1	2	1		1	1	1			1		1
1364084983	16413723	03/25/2011 13:51:52	03/25/2011 13:57:08	3	1	1						4		1	2	6	1	3	1	2	3	1	1	1	1	1	5			1	1	1	1		1					1
1364085731	16413723	03/25/2011 13:52:54	03/25/2011 14:02:57	2	2	1						1		7	1	6	2	2	1	4	1	1	3	3	1	2	2	1		1		1				1							1
1364087485	16413723	03/25/2011 13:54:29	03/25/2011 13:58:03	3	2	1						4		1	1	3	2	4	1	4	4	2	4	4	3	1	1		1	1			1						1		1
1364089205	16413723	03/25/2011 13:55:35	03/25/2011 13:59:08	2	2	1						2		7	1	7	2	4	1	2	2	4	1	1	1	2	1		1	1	1		1								1
1364092983	16413723	03/25/2011 13:58:54	03/25/2011 14:02:44	3	2	1						2		7	2	7	2	1	1	1	1	2	3	2	1	2	1			1	1					1	1								1
1364097281	16413723	03/25/2011 14:02:10	03/25/2011 14:07:15	2	2	1						1		1	2	1	2	2	1	2	3	2	2	1	1	2	1					1					1		1				1	1
1364100488	16413723	03/25/2011 14:04:55	03/25/2011 14:11:07	2	2	1						1		1	1	6	2	3	1	4	1	2	2	2	1	1	2			1	1								1			1		1
1364100733	16413723	03/25/2011 14:04:46	03/25/2011 14:10:38	3	1	1						3	Pre-Doctoral OMM Fellow	1	2	2	2	4	1	3	2	2	2	2	1	2	1		1					1			1			1						1			We need to change the behavior in which physicians are operating in, ie bottom line profits with pressure from insurance companies. Insurance dictates that it is financially unfeasable to utilize preventative care when they operate in a procedure based model. Until we recognize that physicans are losing their ability to care for their patients the way they wish to and instead are controlled in th…
1364100896	16413723	03/25/2011 14:05:02	03/25/2011 14:09:53	3	1	1						3		4	2	6	2	1	1	1	3	2	2	2	1	1	1			1		1					1	1							1				Maybe if people didn't believe that they ""deserved"" a Coach purse, Nike shoes, iPhones, iPods, nice cars, nice houses, and other luxuries without working to earn them, and instead put that money towards health insurance and health care, we could fix some of this mess.
[truncated: 415 more rows]
[truncated: 1 more columns]
